# Supplementary material for: Molecular variation in a functionally divergent homolog of FCA regulates flowering time in Arabidopsis thaliana
Source: Nat Commun. 2020 Nov 17;11:5830. doi: 10.1038/s41467-020-19666-0 (PMC7673134; doi:10.1038/s41467-020-19666-0)
Supplement: Supplementary file 5 — Supplementary Data 1 [file 41467_2020_19666_MOESM5_ESM.xlsx]

## Sheet: Sheet1
Supplementary Data 1. List of the accessions used for GWAS in this study
Number	Name	ID	NV	T30	T30/NV	Latitude	Longititude
1	RRS-10	7515	2.41162	5.20537	2.15846	41.32	-86.26
2	KNO-10	6927	3.07201	7.14029	2.3243	41.18	-86.38
3	KNO-18	6928	0.386891	0.929781	2.40321	41.18	-86.38
4	RMX-A02	7524	3.53898	7.06162	1.99538	42.07	-86.29
5	PNA-17	7523	13.9492	2.78194	0.199433	42.07	-86.27
6	EDEN-1	6009	21.6442	17.6818	0.816928	63	18.5
7	LOV-1	6043	14.404	15.0773	1.04674	62.48	18.05
8	LOV-5	6046	17.3078	11.3764	0.657299	62.48	18.05
9	FAB-2	6917	34.1297	31.4085	0.920269	63.01	18.19
10	FAB-4	6918	14.9203	26.7612	1.7936	63.01	18.19
11	BIL-5	6900	16.526	7.82856	0.473713	63.19	18.29
12	BIL-7	6901	12.2906	5.57486	0.453588	63.19	18.29
13	VAR-2-1	7516	16.1129	9.71969	0.603224	55.33	14.2
14	Vår2-6	7517	36.5088	22.7489	0.623108	55.33	14.2
15	SPR-1-2	6964	9.27145	4.88448	0.52683	56.32	14.29
16	SPR-1-6	6965	13.2924	6.19911	0.466364	56.32	14.29
17	ÖMö2-3	7519	10.3365	2.30234	0.222739	56.12	15.18
18	ULL2-5	6974	7.69632	5.45027	0.708165	56.09	13.46
19	ZDR-6	6985	4.07876	0.483005	0.11842	49.12	16.37
20	BOR-1	5837	8.78962	0.328276	0.0373481	49.12	16.37
21	BOR-4	6903	6.54732	0.452764	0.0691526	49.12	16.37
22	PU2-7	6956	7.36472	2.18979	0.297335	49.4	18.07
23	LP2-6	7521	6.53564	1.4421	0.220651	49.22	16.39
24	SQ-1	6966	6.64775	2.95424	0.444397	51.25	-0.41
25	CIBC-5	6908	8.58602	2.17797	0.253664	51.25	-0.41
26	CIBC-17	6907	3.38597	6.15493	1.81778	51.25	-0.41
27	TAMM-2	6968	15.8298	7.13957	0.451022	59.58	23.26
28	TAMM-27	6969	10.1539	7.96701	0.784623	59.58	23.26
29	KZ-1	6930	8.3411	2.13061	0.255435	49.5	73.1
30	GOT-7	6921	20.5823	5.28397	0.256724	51.32	9.55
31	GOT-22	6920	18.0747	3.36587	0.18622	51.32	9.55
32	UOD-7	6976	6.94978	1.86296	0.26806	48.07	14.53
33	CVI-0	6911	14.9595	0.188516	0.0126018	16	-24
34	LZ-0	6936	7.88654	1.87034	0.237155	46	3.5
35	EI-2	6915	9.61132	0.984856	0.102468	50.5	6.5
36	C24	6906	8.2891	0.304601	0.0367471	40.2	-8.5
37	CS22491	7438	10.1398	2.00854	0.198086	61.36	34.15
38	WS-0	6980	7.31926	5.9612	0.814454	52.5	30
39	YO-0	6983	1.55114	3.68075	2.37293	37.45	-119.35
40	COLSF2	6909	12.1272	2.00295	0.165161	38.5	-92.5
41	VAN-0	6977	9.59533	5.41174	0.563998	49.5	-123
42	BR-0	6904	16.4746	4.10916	0.249425	49	16.5
43	AG-0	6897	11.8353	10.4698	0.884624	45	1.5
44	GY-0	8214	2.44581	0.39389	0.161047	49	2
45	RA-0	6958	14.8382	3.89296	0.26236	46	3.5
46	GA-0	6919	3.20445	0.277994	0.0867524	50.5	8
47	KAS-1	8424	12.4937	2.71319	0.217165	35	77
48	MR-0	7522	23.8513	13.324	0.55863	44.5	9.5
49	NOK-3	6945	8.9479	1.40293	0.156789	52.5	4
50	FEI-0	8215	2.54967	0.305689	0.119894	40.55	-8.32
51	SE-0	6961	21.6711	1.20381	0.0555492	41.5	2.5
52	TS-1	6970	32.3701	1.19871	0.0370313	41.5	3
53	TS-5	6971	13.7059	3.66878	0.267679	41.5	3
54	LL-0	6933	16.0719	0.659107	0.0410098	41.59	2.49
55	KONDARA	6929	8.12882	1.25491	0.154378	38.35	68.48
56	SORBO	6963	5.88006	0.448548	0.0762829	38.35	68.48
57	BUR-0	5719	3.05252	4.44271	1.45542	53.5	-8
58	EDI-0	6914	16.0773	3.0586	0.190243	56	-3
59	RSCH-4	8374	2.67592	0.0380174	0.0142072	56.5	34
60	ALGUTSRUM	8230	0.765469	0.133377	0.174242	56.4	16.22
61	LUND	8334	16.6169	4.56515	0.274729	55.42	13.12
62	NC-6		23.0033	14.129	0.614218	35.3	-79.18
63	VIMMERBY	8249	31.2919	8.76336	0.280052	57.4	15.51
64	PU2-8	6957	10.0148	2.49997	0.249626	49.4	18.07
65	DEM-4	8233	3.56996	11.6698	3.26889	39.44	-105
66	KZ-13		2.40223	0.386892	0.161056	49.5	73.1
67	SF-1	7327	1.7548	0.02306	0.0131411	41.22	2.01
68	N6034		14.6538	7.4399	0.507711	48.35	2.1
69	IS-0	8312	1.32588	0.0736727	0.0555652	50.5	7.5
70	KA-0	8314	8.15626	1.0539	0.129214	46.5	14.5
71	N6002		3.3514	0.273026	0.0814662	43.6	11.5
72	N6187		4.68272	0.54612	0.116624	47.35	-122.2
73	ALC-0	6988	9.75202	4.19764	0.430438	40.29	-3.22
74	CAN-0	8274	13.9631	5.28994	0.378852	28	-15.5
75	CEN-0	8275	6.92559	5.59815	0.808329	49	-0.5
76	GE-0	8297	18.3099	10.5199	0.574545	46.11	6.08
77	H55	7461	4.53426	0.470314	0.103725	49.44	15.18
78	OST-0	8351	17.3304	9.99967	0.577002	60.5	17.5
79	PLA-0	8357	19.8733	0.885965	0.0445806	41.5	3
80	Rubezhnoe-1	7323	9.64538	1.19485	0.123878	49.01	38.28
81	SAP-0	8378	10.0504	1.80913	0.180005	49.49	14.23
82	REV-1	8369	21.7821	5.55245	0.254908	55.44	13.3
83	HOV4-1	8306	22.5696	10.3951	0.46058	56.05	13.44
84	SAN-2	8247	17.3724	5.62346	0.323702	55.3	13.34
85	BOO2-1	8266	39.1419	20.6802	0.528339	55.51	13.32
86	LILLš-1	8242	17.7226	12.3626	0.697564	56.02	14.05
87	BRš-1-6	8231	18.4843	11.0254	0.596473	56.18	15.59
88	GUL-1-2	8234	19.7859	14.8431	0.750183	56.28	15.5
89	BŒ-3-3	8257	41.7583	14.5083	0.347434	56.26	12.51
90	Bå4-1	8258	8.37684	2.31905	0.276841	56.26	12.51
91	DRA3-1	8283	20.6253	11.1247	0.539372	55.33	13.57
92	STU-1-1	6088	33.6551	15.4756	0.459829	56	14
93	Ör-1	6074	32.0141	20.4344	0.638294	56.4	16.29
94	LIS-2	8222	31.9254	12.0621	0.377819	56	14
95	LIARUM	8241	2.20689	0.221228	0.100244	55.57	13.49
96	KULTUREN-1	8240	18.5076	15.3186	0.827694	56	14
97	KŠVLINGE-1	8237	14.1524	11.8378	0.836451	55.49	13.1
98	EDS-1	6016	16.9451	5.14448	0.303596	62.37	17.17
99	NYL-2	6064	29.5841	17.3617	0.586858	63.18	13.22
100	SANNA-2	8376	18.9676	10.0842	0.531654	62.41	18
101	HOD	8235	14.3321	3.82881	0.26715	49.44	15.18
102	DRAII-1	8284	15.8103	8.04451	0.508816	49.12	16.37
