# Supplementary material for: Molecular variation in a functionally divergent homolog of FCA regulates flowering time in Arabidopsis thaliana
Source: Nat Commun. 2020 Nov 17;11:5830. doi: 10.1038/s41467-020-19666-0 (PMC7673134; doi:10.1038/s41467-020-19666-0)
Supplement: Supplementary file 6 — Supplementary Data 2 [file 41467_2020_19666_MOESM6_ESM.xlsx]

## Sheet: Sheet1
Supplementary Data 2. List of the primers used in this study
Name	Sequence(5’-3’)	Purpose
SSF Seq_F1	CAGAGCCCACCCTTGTTTAGA	Primers for the amplification and resequencing of SSF
SSF Seq_F2	ATGGAGAGACGCGCCCCAAACGCATT	Primers for the amplification and resequencing of SSF
SSF Seq_F3	CCTGCATATTGTGGTGTTTGA	Primers for the amplification and resequencing of SSF
SSF Seq_R1	CAAATGCATACCCTGCAGAGAG	Primers for the amplification and resequencing of SSF
SSF Seq_R2	CTGAAGACAATGAACAGTTAAGAAGAC	Primers for the amplification and resequencing of SSF
SALK_023927C(ssf-1) LP	TTATTCCCATTGGGACAAGTG	Primers for the genotyping of SSF and CUL1
SALK_023927C(ssf-1) RP	AGATTTGTCGTGGTATGTCCG	Primers for the genotyping of SSF and CUL2
Salk_028875(ssf-2) LP	TAACCGCTGTGGATAAGGATG	Primers for the genotyping of SSF and CUL3
Salk_028875(ssf-2) RP	TTTGTTGTATCCCAATGGCTC	Primers for the genotyping of SSF and CUL4
SALK_204945C(cul1-1) LP	TTTAATGGACAAAGCACCAGC	Primers for the genotyping of SSF and CUL5
SALK_204945C(cul1-1) RP	TACCGATTCCCGATTACACAG	Primers for the genotyping of SSF and CUL6
LBb1.3	ATTTTGCCGATTTCGGAAC	Primers for the genotyping of SSF and CUL7
Rlfca-9（fca-9 dCAPS [StyI]）F	TCTTTGGCTCAGCAAACC	Primers for the genotyping of SSF and CUL8
GSO379 （fca-9 dCAPS [StyI]）R	TGTTGAGATGGTGAAACTGTG	Primers for the genotyping of SSF and CUL9
CLFRI-10（FRI）F	CATGTCGTAATCATGCAAC	Primers for the genotyping of SSF and CUL10
UJ43（FRI）R	GAAGATCATCGAATTGGC	Primers for the genotyping of SSF and CUL11
UBC_qPCR_F	CTGCGACTCAGGGAATCTTCTAA	Primers for the qRT-PCR analysis of UBC, FT, FLC, CUL1, SSF, FCA, LUC,R-luc， GFP
UBC_qPCR_R	TTGTGCCATTGAATTGAACCC	Primers for the qRT-PCR analysis of UBC, FT, FLC, CUL2, SSF, FCA, LUC,R-luc， GFP
FT_cDNA_372F	CTGGAACAACCTTTGGCAAT	Primers for the qRT-PCR analysis of UBC, FT, FLC, CUL3, SSF, FCA, LUC,R-luc， GFP
FT_cDNA_590R	AGCCACTCTCCCTCTGACAA	Primers for the qRT-PCR analysis of UBC, FT, FLC, CUL4, SSF, FCA, LUC,R-luc， GFP
FLC_cDNA_393F	AGCCAAGAAGACCGAACTCA	Primers for the qRT-PCR analysis of UBC, FT, FLC, CUL5, SSF, FCA, LUC,R-luc， GFP
FLC_cDNA_550R	TTTGTCCAGCAGGTGACATC	Primers for the qRT-PCR analysis of UBC, FT, FLC, CUL6, SSF, FCA, LUC,R-luc， GFP
FLC_unspliced_F	CGCAATTTTCATAGCCCTTG	Primers for the qRT-PCR analysis of UBC, FT, FLC, CUL7, SSF, FCA, LUC,R-luc， GFP
FLC_unspliced_R	CTTTGTAATCAAAGGTGGAGAGC	Primers for the qRT-PCR analysis of UBC, FT, FLC, CUL8, SSF, FCA, LUC,R-luc， GFP
CUL1_qPCR_F	GTTGCTTCATTCCTTGTCATGTG	Primers for the qRT-PCR analysis of UBC, FT, FLC, CUL9, SSF, FCA, LUC,R-luc， GFP
CUL1_qPCR_R	TTTCATCAACTGGGGGAAGAG	Primers for the qRT-PCR analysis of UBC, FT, FLC, CUL10, SSF, FCA, LUC,R-luc， GFP
SSF_qPCR_F	CGTTGATCAGAGTAATAACGCTCCT	Primers for the qRT-PCR analysis of UBC, FT, FLC, CUL11, SSF, FCA, LUC,R-luc， GFP
SSF_qPCR_R	TGAGATGGGCGCAACATATAAC	Primers for the qRT-PCR analysis of UBC, FT, FLC, CUL12, SSF, FCA, LUC,R-luc， GFP
FCA r_qPCR_F	AACTCCAGGGGCCAGCCATAATACT	Primers for the qRT-PCR analysis of UBC, FT, FLC, CUL13, SSF, FCA, LUC,R-luc， GFP
FCA r_qPCR_R	TGTGTCCGAGCATAATCCTGAGCAT	Primers for the qRT-PCR analysis of UBC, FT, FLC, CUL14, SSF, FCA, LUC,R-luc， GFP
RLuc_qPCR_F	GCCTCGTGAAATCCCGTTAG	Primers for the qRT-PCR analysis of UBC, FT, FLC, CUL15, SSF, FCA, LUC,R-luc， GFP
RLuc_qPCR_R	GGAAACTTCTTGGCACCTTCA	Primers for the qRT-PCR analysis of UBC, FT, FLC, CUL16, SSF, FCA, LUC,R-luc， GFP
0800Luc_qPCR_F	GACCGCCTGAAGTCTCTGAT	Primers for the qRT-PCR analysis of UBC, FT, FLC, CUL17, SSF, FCA, LUC,R-luc， GFP
0800Luc_qPCR_R	GTCATCGTCTTTCCGTGCTC	Primers for the qRT-PCR analysis of UBC, FT, FLC, CUL18, SSF, FCA, LUC,R-luc， GFP
GFP_qPCR_F	ACGTAAACGGCCACAAGTTC	Primers for the qRT-PCR analysis of UBC, FT, FLC, CUL19, SSF, FCA, LUC,R-luc， GFP
GFP_qPCR_R	ACTGCACGCCGTAGGTCAG	Primers for the qRT-PCR analysis of UBC, FT, FLC, CUL20, SSF, FCA, LUC,R-luc， GFP
BamHI FLC-PF1:	GGATCCTGGTCTAGATACGATGGTAGCC	Primers for the amplification of the FLC promoter sequence
NcoI FLC-PR2:	CCATGGCTTCTCTCCGAGAG	Primers for the amplification of the FLC promoter sequence
SSF SmaI F	AA CCCGGG ATAGAAAGTTTAGTGGGAATTTGGA	Primers for the construction of SSF, FCA and CUL1
SSF SalI R	A GTCGAC CTGAAGACAATGAACAGTTAAGAAG	Primers for the construction of SSF, FCA and CUL2
SSF MfeI F1	AATGAGGTATTGGCATGACTCC	Primers for the construction of SSF, FCA and CUL3
SSF 2578 A-G R1	TTTATTCCCATCGGGACAAGTGTG	Primers for the construction of SSF, FCA and CUL4
SSF 2578 A-G F2	CACACTTGTCCCGATGGGAATAAA	Primers for the construction of SSF, FCA and CUL5
KpnI SSF F1	AA GGTACC ATAGAAAGTTTAGTGGGAATTTGGA	Primers for the construction of SSF, FCA and CUL6
SSF SalI R1	AA GTCGAC TGAACATGTTGTTTCAACAGCTA	Primers for the construction of SSF, FCA and CUL7
SalI linker GFP F	AGTCGACTCTGCTGCCGCATCCGCGGCAGCTTCAGCCAGCAAGGGCGAGGAGCTGTTCAC	Primers for the construction of SSF, FCA and CUL8
BamHI GFP R	AA GGATCC TTA CTTGTACAGCTCGTCCATGCC	Primers for the construction of SSF, FCA and CUL9
BamHI SSF F2	AA GGATCC AAGGTTTCTTCAGGTAATGAAGTG	Primers for the construction of SSF, FCA and CUL10
SSF NotI R2	AA GCGGCCGC CTGAAGACAATGAACAGTTAAGAAG	Primers for the construction of SSF, FCA and CUL11
SSF CDS-GFP F	ACTAGTATGGAGAGACGCGCCCCAA	Primers for the construction of SSF, FCA and CUL12
SSF CDS-GFP R	GGATCCGGCTGAAGCTGCCGCGGATGCGGCAGCAGATGAACATGTTGTTTCAACAGCTA	Primers for the construction of SSF, FCA and CUL13
SSF BamHI F	AGGATCCATGGAGAGACGCGCCCCAA	Primers for the construction of SSF, FCA and CUL14
SSF EcoRI Rstop	AGAATTCTTATGAACATGTTGTTTCAACAGCTA	Primers for the construction of SSF, FCA and CUL15
SSF EcoRI R	AGAATTCTGAACATGTTGTTTCAACAGCTA	Primers for the construction of SSF, FCA and CUL16
SSF EcoRI F	AGAATTCATGGAGAGACGCGCCCCAA	Primers for the construction of SSF, FCA and CUL17
SSF BamHI R	AGGATCCTTATGAACATGTTGTTTCAACAGCTA	Primers for the construction of SSF, FCA and CUL18
SSF SpeI F	ACTAGTATGGAGAGACGCGCCCCAAAC	Primers for the construction of SSF, FCA and CUL19
SSF KpnI R	GGTACCTGAACATGTTGTTTCAACAGCTAGT	Primers for the construction of SSF, FCA and CUL20
CUL1 NcoI F:	CCATGGATGGAGCGCAAGACTATTGAC	Primers for the construction of SSF, FCA and CUL21
CUL1 BamHI R:	GGATCCAGCCAAGTACCTAAACATGTTAGG	Primers for the construction of SSF, FCA and CUL22
CUL1 BamHI F:	GGATCCATGGAGCGCAAGACTATTGAC	Primers for the construction of SSF, FCA and CUL23
CUL1 SalI R:	GTCGACAGCCAAGTACCTAAACATGTTAGG	Primers for the construction of SSF, FCA and CUL24
FCA XmaI F:	CCCGGGATGAATGGTCCCCCAGATAGAG	Primers for the construction of SSF, FCA and CUL25
FCA SalI R	GTCGACTCAAGCTTTATTCTTCCACATGAGT	Primers for the construction of SSF, FCA and CUL26
1 F	TGGAGGGAACAACCTAATGC	Specific primers for FLC used in ChIP-qPCR
1R	TCATTGGACCAAACCAAACC	Specific primers for FLC used in ChIP-qPCR
2 F	ACTATGTAGGCACGACTTTGGTAAC	Specific primers for FLC used in ChIP-qPCR
2R	TGCAGAAAGAACCTCCACTCTAC	Specific primers for FLC used in ChIP-qPCR
3 F	GAGTGGAGGTTCTTTCTGCAA	Specific primers for FLC used in ChIP-qPCR
3R	CATGACGAGCGTCTTTGCTA	Specific primers for FLC used in ChIP-qPCR
4 F	GGCAATGCAAAAGTAGCAAA	Specific primers for FLC used in ChIP-qPCR
4R	TTTGGGGGTAAACGAGAGTG	Specific primers for FLC used in ChIP-qPCR
5 F	GCCCGACGAAGAAAAAGTAG	Specific primers for FLC used in ChIP-qPCR
5R	TCCTCAGGTTTGGGTTCAAG	Specific primers for FLC used in ChIP-qPCR
6 F	AGTATCTCCGGCGACTTGAA	Specific primers for FLC used in ChIP-qPCR
6R	TTCTTCCCATGGCTTCTCTC	Specific primers for FLC used in ChIP-qPCR
7 F	GAGAGAAGCCATGGGAAGAA	Specific primers for FLC used in ChIP-qPCR
7R	AGCTGACGAGCTTTCTCGAT	Specific primers for FLC used in ChIP-qPCR
8 F	CGACAAGTCACCTTCTCCAAA	Specific primers for FLC used in ChIP-qPCR
8R	AGGGGGAACAAATGAAAACC	Specific primers for FLC used in ChIP-qPCR
9 F	GGCGGATCTCTTGTTGTTTC	Specific primers for FLC used in ChIP-qPCR
9R	GCACGCATCAGATCGTATCA	Specific primers for FLC used in ChIP-qPCR
10 F	CGTGCTCGATGTTGTTGAGT	Specific primers for FLC used in ChIP-qPCR
10R	TCCCGTAAGTGCATTGCATA	Specific primers for FLC used in ChIP-qPCR
11 F	GAATCACAATCGTCGTGTGC	Specific primers for FLC used in ChIP-qPCR
11R	TTCCCAATTAATGTGGCTTACA	Specific primers for FLC used in ChIP-qPCR
12 F	TATATGCACGTCCGGGAGAT	Specific primers for FLC used in ChIP-qPCR
12R	TGTAACTGCAAGAGTGGGAAAC	Specific primers for FLC used in ChIP-qPCR
13 F	TTGACAATCCACAACCTCAATC	Specific primers for FLC used in ChIP-qPCR
13R	TCAATTTCCTAGAGGCACCAA	Specific primers for FLC used in ChIP-qPCR
14 F	GGGGCTGCGTTTACATTTTA	Specific primers for FLC used in ChIP-qPCR
14R	GTGATAGCGCTGGCTTTGAT	Specific primers for FLC used in ChIP-qPCR
15 F	GTCATTTTCAATCTGCCGAAA	Specific primers for FLC used in ChIP-qPCR
15R	AGCAGTAGCACATCTGAATTTCC	Specific primers for FLC used in ChIP-qPCR
16 F	CTTTTTCATGGGCAGGATCA	Specific primers for FLC used in ChIP-qPCR
16R	TGACATTTGATCCCACAAGC	Specific primers for FLC used in ChIP-qPCR
17 F	AGAACAACCGTGCTGCTTTT	Specific primers for FLC used in ChIP-qPCR
17R	TGTGTGCAAGCTCGTTAAGC	Specific primers for FLC used in ChIP-qPCR
18 F	CCGGTTGTTGGACATAACTAGG	Specific primers for FLC used in ChIP-qPCR
18R	CCAAACCCAGACTTAACCAGAC	Specific primers for FLC used in ChIP-qPCR
19 F	TGGTTGTTATTTGGTGGTGTG	Specific primers for FLC used in ChIP-qPCR
19R	ATCTCCATCTCAGCTTCTGCTC	Specific primers for FLC used in ChIP-qPCR
20 F	CGTGTGAGAATTGCATCGAG	Specific primers for FLC used in ChIP-qPCR
20R	AAAAACGCGCAGAGAGAGAG	Specific primers for FLC used in ChIP-qPCR
21 F	TTGTAAAGTCCGATGGAGACG	Specific primers for FLC used in ChIP-qPCR
21R	ACTCGGCGAGAAAGTTTGTG	Specific primers for FLC used in ChIP-qPCR
AtSN1 F	ACCAACGTGCTGTTGGCCCAGTGGTAAATC	negative control primers for ChIP-qPCR
AtSN1 R	AAAATAAGTGGTGGTTGTACAAGC	negative control primers for ChIP-qPCR
