# Supplementary material for: Molecular variation in a functionally divergent homolog of FCA regulates flowering time in Arabidopsis thaliana
Source: Nat Commun. 2020 Nov 17;11:5830. doi: 10.1038/s41467-020-19666-0 (PMC7673134; doi:10.1038/s41467-020-19666-0)
Supplement: Supplementary file 7 — Supplementary Data 3 [file 41467_2020_19666_MOESM7_ESM.txt]

Supplementary Data 3. Protein Sequences of SSF like genes
>Artha (AT2G47310.1)
MERRAPNAFPGAPPPVPYYHNNYNNPPHHQIHPPPPPHHHIAAVGFHKYPQNDNRDQRFNQPHYSGQQQNMIVDQSNNAPPPFPPSPCGGSSLRKRRSQSATDNADGSIAKLYVAPISKTATEYDIRQVFEKYGNVTEIILPKDKMTGERAAYCFIKYKKVEEGNAAIAALTEQFTFPGEMLPVKVRFAEAERERIGFAPVQLPDNPKLYVRCLNKQTTKMEVNEVFSRYGIIEDIYMALDDMKICRGYAFVQFSCKEMALAAIKALNGLFTIRGSDQPLIVRFADPKKPRLGEQRSTFNTPPAMQHFDPNWHSQPYPQWENKEPAPPRVVQHHDFSSQPNHFPHQNTQAVSEVHKPLHQDIPPANFEKHQKSETASVETRSDGQKISSHSNAFHEDQNTVSSECDWSEHTCPNGNKYYFHCITCESTWEKPDEYSMYERWLKEQTRLQDEKIKSPPLNNESQEAIENSEQVESDVLQQNGELQQPSLSTADQENNVVVYPVTTLAVETTCS*
>Artha (AT4G16280.2)
MNGPPDRVDFKPMGPHHGGSFRPMGFAYDDGFRPMGPNGGVGGEGTRSIVGARYNYPAKYPPSESPDRRRFIGKAMESDYSVRPTTPPVQQPLSGQKRGYPISDHGSFTGTDVSDRSSTVKLFVGSVPRTATEEEIRPYFEQHGNVLEVALIKDKRTGQQQGCCFVKYATSKDADRAIRALHNQITLPGGTGPVQVRYADGERERIGTLEFKLFVGSLNKQATEKEVEEIFLQFGHVEDVYLMRDEYRQSRGCGFVKYSSKETAMAAIDGLNGTYTMRGCNQPLIVRFAEPKRPKPGESREMAPPVGLGSGPRFQASGPRPTSNFGDSSGDVSHTNPWRPATSRNVGPPSNTGIRGAGSDFSPKPGQATLPSNQGGPLGGYGVPPLNPLPVPGVSSSATLQQQNRAAGQHITPLKKPLHSPQGLPLPLRPQTNFPGAQAPLQNPYAYSSQLPTSQLPPQQNISRATAPQTPLNINLRPTTVSSATVQFPPRSQQQPLQKMQHPPSELAQLLSQQTQSLQATFQSSQQAISQLQQQVQSMQQPNQNLPLSQNGRAGKQQWAGSAIPRVASTTGSTPVSYVQTAAPAVSQSVGSVKCTWTEHTSPDGFKYYYNGLTGESKWEKPEEMIVFEREQQKQQQHQEKPTIQQSQTQLQPLQQQPQQVQQQYQGQQLQQPFYSSLYPTPGASHNTQYPSLPVGQNSQFPMSGIGQNAQDYARTHIPVGAASMNDISRTQQSRQSPQELMWKNKA*

>Arlyr: 483907 pacid=16052103 transcript=483907 locus=483907 ID=483907.v1.107 annot-version=v1.0
MERRVPNAFPGAPPPVPYYQNNYNNPHHHQTHPPPQHHHVAAIGFHQYPQNDNRDQRFNQPHYSGQQQNMIVDQSNNAPPPFPPSPCGGGSLRKRRSQSATDTADGSIAKLYVAPISKTSTEYDIRQVFETYGNVTEIILPKDKMTGDRAAYCFVKYKTVEEGNAAIAALAEQFTFPGEMLPLKVRFADAERERIGFAPVQPPDNPKLYIRCLNKQTTKMEVHEVFSRFGIIEDIYMALDDMKISRGYAFVQFSCREMALAAIKGLNGVFTMRGSDQPLIVRFADPKKPRSTFNTPPAMQHFDPNWHSQPYPQWENKEPAAPRVVQHHDFSSQPNHFPHQNTQAVSEVHQPLHQDIPPQNLEKHQNSETASVETRRDGQKISSHSNSFPEEQNTVSSECDWSEHTCPDGNKYYFHCVTCESTWEKPEEYSMFERWFEEQTRLQDLKLVSPPLNNESQKAIENSEQVKSDLLQQNAKLQQPSLSTADQENNVVYRVTTLAVETTCS*

>Aqcoe.1:  Aquca_060_00037.1 pacid=22039104 transcript=Aquca_060_00037.1 locus=Aquca_060_00037 ID=Aquca_060_00037.1.v1.1 annot-version=v1.1
MPSSRSYDNHHRNPNHHHHRGGSGGGGGGFSGGRSHQPFDSPPPNYPSGGGGGGGSGFRPIGGGGGGFRPIGGGGGAFRPMGGSGGDYPIPPPHAGQKRGYPFSGRGNSPPDGTDGSSFAKLFVGSVPKTATEEEIRPLFEEHGDVIEVALLKDKRTGQQQGCCFIKFATSEDADRAIGALHNKYTLPGGFGPIQVRYADGERERLGAVEHKLFVGSMNKQATEKEIEEIFSPYGRVEDVYIMRDEVKQSRGCGFVKFSHRDMAAAAIAALNGIYVMRGCEQALTVRFADPKRPRGGESRGGVPAFGGPGVGPRSQSFSGPRPPPYLGEPLGGHAPPNAWHPMSPQGVGPSPQANAHGFASNTVRGGVAPVPSTMGGPMGAHGGPMNGVHGGHPLPVSSFQQNSEPSLSQAPPVGQQVSPMQKPLQSPQQMLPPFHLQNQHMPGSYSQKETPPVSIQQTGQLQKPSAASQSSFNQMMPSQPSFGLNGQVPVSQSQVQQIGSTGSAPHVPLNFQRQGLSAPASQQQSLQSLQQPPTQLAQVLSQQTQALQASYQSSQQAFSQLQQQLHLIQQSSQNSGQHQALPVNKQQSPWTGTIPHTGASTPAIAPTVVVPSTSSATAAPMPTIAPLTCNWTEHSSPEGYKYYYNSVTAESRWEKPEELALFEQQQQQQQIPQQQIQQQQKPPVQHQPQSQTHTHPQNQSSQQVSQAQHIQLQTQIHNQQQQFQLQRALNSVDLGYPQPQPMAGLGIDPTRFQQGPQAAQEWMWKNKPAGSFNFIYLYMYD*

>Aqcoe.2: Aquca_003_00497.1 pacid=22049837 transcript=Aquca_003_00497.1 locus=Aquca_003_00497 ID=Aquca_003_00497.1.v1.1 annot-version=v1.1
GFQLPSNHRNWIIKVNNNINDHLFKTIEECLIEIENLLTTTTITTTVTTTIETLIEVKQLIINNAIKATVIHKIILLMDFEKKIMILVTLCLFLVENALFLSQVQQSCVRDENHTDNGGHLKLFIANVPRRAIEDDIRPLFEEHGNVVEIYLIKDKISGQRRGCCFVKYSSLEDAERAIKALHSQYTFPGILFFIITWYMNYIGSWSFLSCFSVGTDERKVYVAGLNKQATENEIAEIFSTYGRVEDVCILRDNMKQSLGRGFVEFVQRDMVLAAINALNGTYVMTGCDQPLIVRFAHPRKPKAGESRNDAAFRGSGIGPRVHTSLDIRPESNDGSPISVAHTQPNGWIKTSSQSSGPSSQAHDFASHSIAKNGAAPVRIATSSKHPVIEVPSGGQLLPLEKPLHPSLQFPPSLLSHTQITPCTSQMQASHPPTQQLDQLQIPSSVGPCSQALPSEHLNGNRKHSTQCHSHQSTFAAAAQLISLNVQTKDEPSTASQKQLCGPAILQKPLQKSSNQLAEVLTPQLSQTATQEPRSDDAIQQSSFTGNMQQAAATTTVVTSSAVSIPPHTWTSPPTCEWSEHTCPDGFKYYYNCLTKESRWEKPKELIFSKEQQQKLPVQLADIQSRVQKLLISIDSACQMHLTATSSTSRGRYNGSGQSADFSNRDRGFYWGSSSGANRVSYGNSGCGRRDQRGDWNREKQNGDTQSYGWSKGDGDDQLSGWGIQGSGNNRTSDSGWNKGKPHGDDQSSGWSKDANVDAGDQVGGWGNQGSGNNRTSDSGWNKGKPRGDDQSSGWSKDANTDARDQVGGWDSQGAGNNRTSDSGWNKGKPHGDDQSSGWSKDANADAGDQVGGWGSQLSGNNRTSDSGGNKGKPHGEDQSSGWSKDANTDSGDQVGGWGSQVSGNKDTCNSDWKGEKPHVDNKSFGWRTQISGNLGTSNCEGCAGKQIDNWNQSNVTGKTVLAGWNKTIGAKGETNKSGAQADDVWGKAIMNSWGKENSGSGGKGGW*

>Orsat (indica): BGIOSGA030303-PA  locus=Chr09:1474451:1482971:+
MHRGGDRSTDPSSGPAPGSRGGGDGRFGRGPSRWSSGGGGGGSGSPPHRFSRGGGGGGGDGGGGGGGGGRFHPYRGPSDHSGGGGYRSGGGGEYGEPGSGPRHRYGSGRGDHSDHDNRNNYVKLFIGSVPRTATEDDVRPLFEEHGDVVEVALIKDRKTGEQQGCCFVKYATSEEAERAIRALHNQYTLPGAMGPIQVRYADGERERHGAIEHKLFVASLNKQATAKEIEEIFAPYGHVEDVYIMKDGMRQSRGCGFVKFSSREPALAAMSALSGNYVMRGCEQPLIIRFADPKRPRPGESRGGPAFGGPGFSPRSDAALVIRPTANLDEPRGRHMPPDSWHPSSPRSAPHQFNNFGSDNPMAPKGSTVTSTTDTATFRPQMFSGNGSLSSQTAVPSSSHMGMNPPPMAQGHHLGGQQIPPLQKLPGLPQNFPVQLQNNQQGQPLQGPAQQIGQLQVPQSMGPGSFGQNMLSGQLPVSQPLMQQNASVGAVQAPSAVSNSMQAIPGQQHLPSNVAPQMLQQPVQQMPSQAPQLLLQQQAALQSSYQSSQQAIYQLQQQLQLMQQQQQSNLNHQQPTQVAEQHGQPVQSSNPGAPNAIIPSNINTIPQQATSPAVPLTCNWTEHTSPEGFKYYYNSITRESKWDKPEEYVLYEQQQQQQQQQKLLLLQQHQQKLAMQQLQSPPQAQTHPAMQPVQQIPQAQQGQQQMQMKQQELNYTQLQTPGAIDPSRIQQVNDKLVSCYSEMSSTQPAASIKCLNGA

>Bostr.1:  Bostr.30275s0079.1.p pacid=30665045 transcript=Bostr.30275s0079.1 locus=Bostr.30275s0079 ID=Bostr.30275s0079.1.v1.2 annot-version=v1.2
MNGPSDRVDFNPMGSLHGGSFRPMGFAFDGGFRPMGPNGGVGGEGTQSIVGTGVGGGGFRSTGAVKFPPSASPDARRFIGKAMESDYSLRPTTPPVQQPLSGQKRGYPISDHGSFTGTDVSDRSSIVKLFVGSVPRTAIEEEVRPFFEQHGNVLEVALIKDKRTGQQQGCCFVKYATSKDADRAIRALHNQITLPGGTGPVQVRYADGERERIGALEFKLFVGSLNKQATEKEVEEIFLQFGRVEDVYLMRDEYRQSRGCGFVKYSNKEMATAAIDGLNGIYTMRGCNQPLIVRFADPKRPKPGESRDMAPPVGLGSGPHFQASGPRPTSNLGDPSGDVSHTNPWRPTNSPNIGPPSNTGIRGIGSDFSPRLGQATLPSNQGGPLGGYGVPPLNPLPVSGVSSSATLQQQKRAAGQQISPLQKPLHSPQDVPLHPHTNFPGAQAPLQNPYGYSSQLLTSQLPPQQNVTRATAPQTPLNINLRPTPVSSATDQFPPRSQQQLLQKMQHPPSELAQLLSQQTQNLQATFQSSQQAISQLQQQVQSMQQPNQNLSLSQNGQAGKQQWAGSAIPTVVSTTGSTPVRYVQTAAPAVSQSVVSVKCNWTEHTSPDGFKYYYNGLTGESKWEKPEEMVVFEREQQEQYQQKPTIQQPQTQLQPMQQQPQQVHQQYQGQQLQQPLYSSLYPTPGASHNAQYPSLPVGQNSQFPMSAIGQNAQEYSRTHIPVGAASMNDLSRTQQSRQSLQEHMWKNKA*

>Bostr.2: Bostr.25993s0030.1.p pacid=30667416 transcript=Bostr.25993s0030.1 locus=Bostr.25993s0030 ID=Bostr.25993s0030.1.v1.2 annot-version=v1.2
MDRRVANAFPGPPPPVPYYHNNYNPHHHQIHPPPPQHHHVVPVGFHQYPQNDNRDQPFRQPHFDNYSGQQQNMIVDQNNNAPPQFPSSPCGGSLRKRRSQSATDTADGSIAKLYVAPVSKTATEYDIRQVFEKYGNVTEIILPKDKMTGERAAYCFVKYKKLEEGNAAIAALTEQFTFPGEMLPVKVRYADAERERIGMSFATVQLPDNPKLYVRCLNKQTTKMDVHEVFSRYGVIEDIYMALDDMKISRGYAFVQFSCKEMALAAIKGLNGVFTMRGSDQPLTVRFADPKKPRSTFITPPVMQHFDPNWHLQPYPQWENKEPAAPRVVQHHDFASQPNHFPHQNTQAVSEVHKPLHQDIPPQNFEKHQKSETASVETRSDGQKIYNHSNAFPEDQNTVSSECDWSEHTCPDGNKYYFHCVTCESTWEKPDEYSMYERWFEEQTRLQDQKLASPSLNNESQEAIKNSGQVQSDLLQQNTKLQQPSLSTADQENNLVYPVTTLAVETTCS*

>Bradis: Bradi4g08727.1.p pacid=32789352 transcript=Bradi4g08727.1 locus=Bradi4g08727 ID=Bradi4g08727.1.v3.1 annot-version=v3.1
MHRGSDRTGDLPGPAGGARSGGDGRFARGPSRWSGGGGGGGGGGGSPPHRSSSRGGAGDGGGGGRFHPYRGPSEYSVGTGGSGGYRGGGGGGDFGDTAGGPRNRYGGGGGGGGRGDHSDHDNKSGYVKLFVGSVPRTANEDDVRPLFADHGDVLEVALIRDRKTGEQQGCCFVKYATSEEAERAIRALHNQCTIPGAMGPVQVRYADGEKERHGSIEHKLFVASLNKQATAKEIEEIFSPFGHVEDVYIMKDGMRQSRGCGFVKFSSKEPALAAMNSLSGTYVMRGCEQPLIVRFADPKRPRPGESRGGPAFGGPGVSPRSDAALVIRPTANLDEPRGRHMPPDSWHPSSPNSMAPHQFNNNFGSDNHMGLMGGSVASADNMFHGNGSLSTQTALPTSSHMGMNPSISQGHHLGGQQILPLQKAPGPLHNFPVQLQNAQQGQLQQIGQHHVPQSLGPSSLSQHIPAMPLPGQLPVSQPLTQQNTSAGALQAPSAVQSNLMQAVPGQQQLTSNVAPQMLQQAMQQMPSQAPQLLLQQQAALQSSYQSSQQAIFQLQQQLQLMQQHQQQPNLNQQPHTQVPKQQGQPMVQSSTPGALAAVVPTNINAIPQQVNSSAVSLTCNWTEHTSPEGFKYYYNSMTRESKWEKPEEYLLYEQQQQQQHQKLILLQQHQQKLAAQQLQSPPQAQTIPTMQSIQQHPQPLQGQTQMQMKQQELNYTQLQATGSIDPSRIQQGIQAAQERSWKN*

>Brrap.1: Brara.A01919.1.p pacid=30638678 transcript=Brara.A01919.1 locus=Brara.A01919 ID=Brara.A01919.1.v1.3 annot-version=v1.3
MSRFDEDDEAFTRRRRRGDSPSNYQVGIGGRGGGDRRWEDDSPTDRNVHREGVRGGSFQPMNAPPGRVDFQPMGYGFDGGFPPMSRHGAGGGFRPNVPVNFPPSQSPDAGGYSGGRGIQSTGPDYSVRLTSPPIQQPLSGQKRGRPLLEQSSFTGTDFTDRSSMVKLFVGSVPRTATEEEVRPFFEQHGNVLEVAFIKDKRTGQQQGCCFVKYATSEDADRAIRALHNQITLPGGTGLVQVRYADGERERIGAVEFKLFVGSLNKQATENEVEELFLQFGRVEDVYLMRDEYRQSRGCGFVKYSSKETAMAAIDGLNGTYTMRGCNQPLIVRFADPKRPKPGESREVAHPVGLGSGPRFQASGPRPTSNLGDLSVDVSHTNPWRPMNSPNMGPPGNTGIRGTGSDLAPRPGQATLPSNQGGPLGGYVVPAINPLPVSSSATSQQQNRGAGQHMSPLQKPLHSPQDVPLRPQTNFPGAQASLQNPYGYSSQLPTSQLRPQQNVTPATAPQAPLNINLRPTPVSSATDQLRPRAQQPPPQKMQHPPSELVQLLSQQTQTLQATFQSSQQAFSQLQQQVQSMQQPNQNLPGSQTGHGKQQWAGSAIPTVVSTTASTPVSYMQTAAPAATQSVVSRKCNWTEHTSPDGFKYYYNGQTGESKWEKPEEMVVFERQQQQPTIQQPQTQSQQALYSQPMQQQPQQVHQQYQGQHVQQPIHSSVYPTPGVSQNAQYPPPLGVSQNSQFPMSGTGQNAQEFGRTHTPVGAASINNPLRTQQVHERRS*
>Brrap.2: Brara.C02357.1.p pacid=30615088 transcript=Brara.C02357.1 locus=Brara.C02357 ID=Brara.C02357.1.v1.3 annot-version=v1.3
MERRVANAFPGAGPPPPQVPYHHNNNNNNYNPHQIHPSHHHVSAVGFHQYPQNDNRDQRFNQPHFDNQQQHNMIVDAPPSSEFSPCGGGSSLRKRRSLSSSTTPDPTAAADGCIAKLYVAPVPRTAKEDDVRQVFEKYGNVTEIILPRDKMSSERAAYCFVKYRKLEEGNAAIAALTDQYTFPGEMSPVQVRYAGAERERIGVSTVQIPDKLYVRCLNKQTTKTDVHEVFCRFGVIEDIYMAVDDMKVSRGFAFVQFSRKEMALAAIKGLNGVFTMRGSDQPLIVRFADPKKPRLGDPRSNFNAPPAMPQYDPNWHPQPYPQWGNNEHAAPRVVDFASQPNHFPQQNAQAVSEFQQPLHQKSETASVKTRSDGQKISSHSNAIHEDQNTEECDWSEHTCPDGNKYYFHCITCESTWEKPEEYSMFERWFDEQIRLQDQNIAKSQDAIKNTQQDESTKLQQQSLSTADEENNSVYPVTRVAVETTCP*

>Amtri: evm_27.model.AmTr_v1.0_scaffold00046.92 pacid=31553437 transcript=evm_27.model.AmTr_v1.0_scaffold00046.92 locus=evm_27.TU.AmTr_v1.0_scaffold00046.92 ID=evm_27.model.AmTr_v1.0_scaffold00046.92.v1.0 annot-version=v1.0
MARGPPPPHHQASSMNNHYRPMSSFGGSAQPPSMAGQKRDSSGFSVPLRGSSPDSADGGNYAKLFIGSVPRTATEEDIRPLFAEHGDVLEVALIKDKRTGQQQGCCFIKYATKEEADRAIRSLHNQRTLPGGSGPIQVRYADGERERLGAVEYKLFVGSLNKQATEKEIEEIFAPYGRVDDVYIMRDDLKQSRGCGFVKYPYKDMAIAAINALNGNYVMRGCDQPLTVRFADPKRPRTGDSRGGPAFGGPGFGPRSQGPQVARPMPNLGGHLGGRIPPNAWHPMSPQNMGPSPQAGSLGVLGPPTNGSLQGPAITSSSTAQPGFHPPLAPIPHIGQQQQSPLQKPLQSPQHLPSSLQLPVSSASQPQTSVTSSQPLGQQLPSPQSVAQLPFSHALQQQQLFALGAQLSASQPLHLPTTTQPLIPSNLQPHSLALNVNQPQQLVSSTIQPQTVQPNQQSPAQHQALVQHQAIASQANILSQQQAFSHLQQLQQSQLQQQTSQSQKLQSYYQVMPAQLVPQSPWTGVAPQNMVSTPAVATAAVAPSAISAVPTVPVSTQSSAVLVTTCNWTEHTSPEGYKYYYNSVTGVSKWEKPEEFAAFEQQQQTVSQQLHAQPQTQVQSSLQPTQQVSPANQLQPQNQPRQQQQQLPQQQPNPSAPYLASGILGHPNIQGLNYMQLHAAGATMDPSRLQQGLQTAQDLVWKSKPAGN*

>Glmax.1: Glyma.07G237900.1.p pacid=30491642 transcript=Glyma.07G237900.1 locus=Glyma.07G237900 ID=Glyma.07G237900.1.Wm82.a2.v1 annot-version=Wm82.a2.v1
MSYHSARRSPGGFRSGAAPHHRAFDSSPRRSPGRGGGFRPMGGEGPGEFGFNGHQAPPPLAGQKRGFPFSGRGGGSPDHLDGGNFAKLFVGSVPRTATEEDIRPLFEEHGNVIEVALIKDKKTGQHQGCCFIKYATSEEADQAIRALHNQHTLPGGVGPIQVRYADGERERLGAVEYKLFVGSLNKQATVKEVEEIFSKYGRVEDVYLMRDEKKQSRGCGFVKYSHRDMALAAINALNGIYTMRGCEQPLIVRFADPKRPRQGDSRGLAFGGPGFGPRFDAPGTRHPSNITDPMGDRMPPSNAWHPLHPPNMGPSSNAGFHGMGSPLLPRSGDMALPTDAGGPMTSLGGPIDGRFQVQSIPMSQQNFNQPMPQIPPVNQQISPLQKPVQSSQELPPSHQLYPQAPVPYPQTSLRQHGQPQLSLSAGPLPSQKIHGVSGQFLTSQPQTQQSALSAAIPQTHLDTGMQSHTTLTTPNQQQVPPSVQQQQPLQQSPSPLAQMLSQQTQTLQASFHSSQQAFSQLQQQLQMMQPSSQALTLQQNAEANKKQSQWAGPGPVAQTVASTLAAAPAADVPSSTPANSALPAINQNMALVKCNWTEHISPEGFKYYYNSVTGESRWEKPEELTLHEQQKQQQRPSVQQSQTQSQPSILPAQQVPQIQQVQPQSHLQGQVLHQQQIQQPSLSSLFQAYGVTGPQNVQEVGYKQLQASVISAGDPGRYSQGIHSTQELMWKNKPAGV*

>Glymax.2: Glyma.17G035500.1.p pacid=30480483 transcript=Glyma.17G035500.1 locus=Glyma.17G035500 ID=Glyma.17G035500.1.Wm82.a2.v1 annot-version=Wm82.a2.v1
MSYHNARQSPGGFRSGAAPHHRAFDSPPHRSPGRGGGFRPMGAEGPAEFGFNGHQAPPPLAGQKRGFPFSGRGGGSPDRLDGGSFAKLFVGSVPRTASEEDIRPLFEEHGNVIEVALIKDKKTGQHQGCCFIKYATSEEADQAIRALHNQHTLPGGVGPIQVRYADGERERLGAVEYKLFVGSLNKQATVKEVEEIFSKYGRVEDVYLMRDEKKQSRGCGFVKYSHRDMALAAINALNGIYTMRGCEQPLIVRFADPKRPRQGDSRGLAFGGPGFGPRFDAPGTRHPSNITDPIGDRMPPPNAWRPMHPPNVGPPSNAGLQGMGPPLISRSGDMALPTNAGGPMTSLGGPIDGRFQVQSMPMSQQNFNQPMPQIPPVNQQISPLQKPVQSSQELPHSHQLYPQAPVPYPQTSLRQHAQPQLPLPSQQVHGVSGQFPTSQPQTQQSALSAAIPQTNLETGMQSNAALTTPNQQQVPPSVQQQPLQQSPSPLAQMLSQQTQTLQASFHSSQQAFSQLQQQLQMMQPSSQALTFQQNAEATKKQSQWAGPGTAVAQAVASTRAAAPAADVPSSTPANSALPAINQNMALVKCNWTEHISPEGFKYYYNSVTGESRWEKPEELVLYEQKKQQQRPSVQQSQTQSQPSILPAQQVPQIQHVQPQSHLQGQVLHQQQIQHPSSLSSSFQAYGVTGPQNVQEVGYKQLQASVISAGDPGRYSQGIHSTQELMWKNKPAGV*

>Glmax.3: Glyma.03G220900.1.p pacid=30517829 transcript=Glyma.03G220900.1 locus=Glyma.03G220900 ID=Glyma.03G220900.1.Wm82.a2.v1 annot-version=Wm82.a2.v1
MENNPKELPEQQRVNFNGDPHIHDNGNSFNHFQPTPAVDSGYALNHSMARSLRKRPWHHSNNGTSPDQVDVSCKVYVAPVPRTATEDEIRPVFEEHGTIVEIVLLKHKKTGTRQGSCFVKYATFDEADRAIKVLNNKYTFAGESYPVVVKFADRELERLGVRGLCRNMEKKDPLEEVADKVFVSSINKEATNKDIEEIFSPYGHVEDIFFKSTHGYAFVKFSNREMALAAIKGLNKTFTMRGCDHPLIVRFADPKKPKTGESRGNYLSVNANFGPCSQEPAVWPLPNFGDSNTGGIILPHAPYHSTIAHPQVTSHMQNWEPGATVLQHPFPPHQVHPQVASMSLGSIQAPKLSSQLFITEVQRESHPADSSVQNIEQQLSSQLPSQTESNPSTVTGITPPDMPTSSQDEDFPECDWSEHYCPDGDKYYYNCVTCESRWDKPEEYALYEKESQKQQEQEDNSCSLSQLSLSSSQLVGQKQQFCRKQIMTTSNQKQVLLLDRCDVIFLGQL*

>Glmax.4: Glyma.19G217900.1.p pacid=30515187 transcript=Glyma.19G217900.1 locus=Glyma.19G217900 ID=Glyma.19G217900.1.Wm82.a2.v1 annot-version=Wm82.a2.v1
MENNPKEQAEQQRVNFNGDPHIHDNGNVFHHFQPTPAVDSGYALNHSMARPLRKRPWHHSNNGTSPDQVDVSCKVYVAPVPRTATEDEICTVFEEHGTIVEIVLLKHKKTGTRQGSCFVKYATFDEADRAIKALNNKYTFAGESYPVVVKFADRELERLGVRGFCRNMEKKDPLEEVADKVFVSSINKEATNKEIEDIFSPYGHVEDIFFKSTHGYAFVKFSNREMALAAIKGLNKTFTMRGCDHPLIVRFADPKKPKTGESRGNFLSVNANFGPCSQEPAVWPLPNFGDSNNGGIILPHAPYHSSIAHPQVTSHMQNWEPGATVLQHPFPPQQVHPHVASMPLGSIQAPKLSSQPFITEVPRQSHPADSSVQNIEQQLSSQFNVRSQLPSQTESNPSTVTGITLPDMPTSPQDEDFPECDWSEHYCPDGDKYYYNCITCESRWDKPEEYALYEKESQKQQEREDNCCSLSQLSLSSSQLVGQKQQETDHDHKQSETIPVVG*

>Zemay: GRMZM2G065276_P02 pacid=30966986 transcript=GRMZM2G065276_T02 locus=GRMZM2G065276 ID=GRMZM2G065276_T02.v6a annot-version=5b+
MHRGGDRSGGPSSGGDRSGARFQRGPSRWSGSSGGGLGGSPPNRYSSRGAADGGGGGGGGSGGGGRFHPYRGSSDYSSGGGGYRGGSGVGNDFGDQRQRYGGGNRGGGRGDFQDHDSRSNYVKLFVGSVPRTATEEDVRPLFEEHGDVLEVALIKDRKTGEQQGCCFVKYATSEEAERAIRGLHNHYTLPGAMGPIQVRYADGERERHGAIEHKLFVASLNKQATPKEIEEIFAPYGHVEDVYIMRDSVKQSRGCGFVKFSSKEAAVEAMNALSGTYTMRGCEQPLIIRFADPKRPRPGESRGRPAFGGPGFSPRSDAALVIRPTANLDESRGQHMLPESWRPSSPRPMAPNQYNNFGSDNPLALSGGTVTSADTATFRPPMFPGNGSLSNQTAVPTSSHMGMNTPMVQEHHLRGQQIPSLQKPPGPPQNFAVQLQNAQPGQPLQGHIPQIGQLQAPQSTGPVSFGQNISSMQLPGQPPASQPLMQRNASLGALHAPPSGQSNPMQAVPGQQQLPTSVAPQMLQQSMQQMPSQAPQLLLQQQAALQSSYQSSQQAIYQLQQQLQLMQQQSNLNQQPSAQVGSSAVSSTCNWTEHTSPEGFKYYYNSITRESKWEKPEEYVLYEQQQQKLLLLQQHQQNIAVQQLQSPPQGQSLPSMQPIQQLPQAQGQTQMHMKQQELNYSQFQAAGSIDPNRIQQGIPAAQERAWKN*

>Muacu.1: GSMUA_Achr1P09900_001 pacid=32313887 transcript=GSMUA_Achr1T09900_001 locus=GSMUA_Achr1G09900_001 ID=GSMUA_Achr1T09900_001.v1 annot-version=v1
MDRHRSDRFDDRSGDRFGDGGGRRMPSRWSSDSPTERHPRYPRGGAGGGGDGGRYHPYRGSQDLPAPPGGGFRGGDPGGFSPPVSVGGPRRGFSGRSGSPDRTGGNKFAKLFIGAVPRTATEEDIRPLFEVHGDVIEVAFIKDRKTGEQQGCCFVKYATSDEADRAIRALHNQYTLPGGSGPIQVRYADGDRNHHGAAEDKLFVASLNKLANAKEIEEIFSPYGRVEDVYLMRDSSGQSRGCGFVKFSTREMASAALNALNGIYVMSGCDQPLVVRFADPKRPRPGDQRSGPAFGGPGFSPRSEAALVIRPTANLDEPRNGRKSSDAWHPMNPESFGSSSHSNGTTSTLPVPPSSQQGFNPSMASLPSFVGQQVSQLEKPLMPPQNFPPHLKLNTQQPPVSHPHALNLQSPLQHFGQLQLPQSGGQNIPSQQLPGLGGQASLQPLAQQSASSMALQAPLSLQQQAMPATANLPQFATSNVTQQLLQQPIQQFPAQLPQMLLQQQAQALQSSFQSSQQAILQLQQQLQQMQQQQHVSESTKLQSAWTGPQSSSIPPTTASSTPASVVPTTAATLPNSVNTSPAVPMTCNWTEHTSPDGFKYYYNSATQESKWEKPEEFTLFEQQQQHQKLLLLQQQQQKLSFQQLPSPSDTQSHTQIQPTQQVLSTQQMQPQLMRQQSQMQPLQPLQLYQASGGTLQQNVQDLSYAQLKAAGSVIDPAKVQQGISAAQEWALKNKPAGS*

>Muacu.2: GSMUA_Achr3P00880_001 pacid=32293088 transcript=GSMUA_Achr3T00880_001 locus=GSMUA_Achr3G00880_001 ID=GSMUA_Achr3T00880_001.v1 annot-version=v1
MDRHRGDRSGDRHGDRSGDRQGDRYGDGGRRTSSRWSSDSPTHQHHRFPRGGGGGGSEGFSSGGGGAGRYHPYRVPQDSPVPPPPTSGGEGFRSGGRGGAGGGGFDPSMQMGGPRRGGFSGRGGPPTDLGDGHKFAKLFIGSVPRTASEEDIRPLFEEHGDVVEVAFIKDRKTGEQQGCCFVKYTNSEEADRAIRALHNQYTLPGGLGPIQVRYADGEREHHGAVEDKLFVASLNKQATAKEIEEIFSPYGLVEDVYIMRDSSRQSRGCGFVKFASREMALAALKALNGVYIMRGCDQPLVVRFADPKRPRPSEPRGGPAFGGPGVSPRSEAALVIRPTANLEEPRNGQMPPDAWHSMNTQSLGPPPQLCVLGPTGGPSNGSTLSLSAPLLTEQSFNPAMVSINPAAGQEISLLQKPLMPSQSLPTSLKLNQSQQTPASNTRTLNLQAPMQQLGQLQSAGLTSFNQTLPSQQLPGIGGQPSTSQSLIQQNASSVALQAPLSVQQQAMPAIAQQQFPAPNAAQQLLQQSVQQFPSQLPQMLLQQQAQTLQSSFQSSQQAIIQLQQQLQLMQQQQLSHAAKAQSAWSGSPPTSSIASSTQSAKPSSAVNASPAVPLTCNWTEHTSPEGFKYYYNSITRESRWEKPQEFALFELQQQQQQKLLLLQQQQKPALPQLPSQSDTQSHTQVQPAQQVSQTQQVQSQMRNQQTQLQLQPLSMDFNYAQPQATGSVDHSRVQQSIRVAQEWALKNKSAGS*

>Vivin.2: GSVIVT01028149001 pacid=17835358 transcript=GSVIVT01028149001 locus=GSVIVG01028149001 ID=GSVIVT01028149001.Genoscope12X annot-version=Genoscope.12X
MTTILDSSCGLTPSLANLSFDHHRAGFSGDGHHHHNHNHHFNGEPNDSYGGGGFRTIGGGGHGPDHFGPFSGRKRWLNNSGHDYNEGVAFVKLYVGCVPRTVTEEDIRSLFEEHGKIVEVVLLKDKRTGQQQECCFVKYATMDEADRAIKALNNQRTLPGGVAAIKVRYADGERERLANCPTLAKAGLAGPAGPAGPAGPAGPAGPAGPAGPAGPAGPAGPAGPAGPAGPAGPARPAGPFEDKLYVGYLNKQASKREIEEIFSPYGIVEDIFIVRDDMKQSRGCGFVKLSNRDMAVAAINALNGNYVMRGCDQPLIVRFADPKKPRIGESRGHVAFGGPKFGPRSQEPLGWPAPNVGDPMWRQFLPNPLYPASPNSTASSCQSSNVLWSASLLVSQISLLQEPLQSTLHFSTSLNLQVMQSNSSASVQPIPAHSQPQVVSQTANQQPNVPSAVQQPLHTWQQSPSQELQQAHTLQKGSQSLKEAVSEIQKQLHLAPPPTQNLEQQQNSHVTTQQTGSNPQTVASTGTLPPAVLPSIVSSSPAVCASSETADLLECDWSEHICPDGFKYYYNCETCESRWEKPEEYILFLQQLPKHQQLQNPSGQQCQSPCHSQVLSTQQNFQTRIVPLQTELSHQKLHSPSSSSPAGSLSCASIASNKSSHCPTVCPTGFGP*

>Vivin.1: GSVIVT01034966001 pacid=17840254 transcript=GSVIVT01034966001 locus=GSVIVG01034966001 ID=GSVIVT01034966001.Genoscope12X annot-version=Genoscope.12X
MGGGGGGFASNYQVPLSGQKRGFGFPGRGGSPDRYDGGGFAKLFVGSVPRTATEEDIRPLFEEHGNVLEVALIKDKRTGQQQGCCFIKYATSEEAERAIRALHNQYTLPGGVGPIQVRYADGERERLGAVEYKLFVGSLNKQATEKEVKEIFSPYGQVEDVYLMRDELKQSRGCGFVKFSHRDMAMAAINALNGIYTMRGCDQPLTVRFADPKRPRPGESRGAPAFGGPGFGPRFQAPGVRPTMNQGDPIGSGRIPPNAWRPMSPQNLGPSSNAGIHGFGNQSLPRSGDGSISSTPGVPLGGLGGSADGSLSGIAVSSSATSQQSFNQPMLQVPSIGEQISPLQKSLQSPQHLPPSLQLQSQTPASYTQPQTPHSSLRQFGQLQISHSAGQTPFNQTLPSQQLLGLSGQLSGSQPQVQQSASSATAQQTPVNLNLQQHAVSVMANQHQVPAPSQQQLVQPLHQSPSQLAQLLSQQTQALQASFQSSQQAFSQLQQQLQLMQPSNQTLTSQQGSQTTKQQWPGTVPQTVASTATITPATDVPSTTSAVPVTTQAVAPVKCNWTEHTSPDGYKYYHNSVTGESRWEKPEELTLLEQQQQQQKSSVQQSQAQSHTQVLSTQQIPQAQQVQLQTQLQAHLQAQLQSQLRQHQQMQQPPVSSSASGVMGQQNVQELGYAQAQVGASSVNDPARFQQGLQAAQEWMWKNKPAGS*

>Orsat(Jap): LOC_Os09g03610.1 pacid=33141835 transcript=LOC_Os09g03610.1 locus=LOC_Os09g03610 ID=LOC_Os09g03610.1.MSUv7.0 annot-version=v7.0
MHRGGDRSTDPSSGPAPGSRGGGDGRFGRGPSRWSSGGGGGGSGSPPHRFSRGGGGGGGDGGGGGGGGGRFHPYRGPSDHSGGGGYRSGGGGEYGEPGSGPRHRYGSGRGDHSDHDNRNNYVKLFIGSVPRTATEDDVRPLFEEHGDVVEVALIKDRKTGEQQGCCFVKYATSEEAERAIRALHNQYTLPGAMGPIQVRYADGERERHGAIEHKLFVASLNKQATAKEIEEIFAPYGHVEDVYIMKDGMRQSRGCGFVKFSSREPALAAMSALSGNYVMRGCEQPLIIRFADPKRPRPGESRGGPAFGGPGFSPRSDAALVIRPTANLDEPRGRHMPPDSWHPSSPRSAPHQFNNFGSDNPMAPKGSTVTSTTDTATFRPQMFSGNGSLSSQTAVPSSSHMGMNPPPMAQGHHLGGQQIPPLQKLPGLPQNFPVQLQNNQLGQPLQGPAQQIGQLQVPQSMGPGSFGQNRLSGQLPVSQPLMQQNASVSAVQVPSAVSNSMQAIPGQQHLPSNVAPQMLQQPVQQMPSQAPQLLLQQQAALQSSYQSSQQAIYQLQQQLQLMQQQQQSNLNHQQPTQGQPVQSSNPGAPNAIIPSNINTIPQQATSPAVPLTCNWTEHTSPEGFKYYYNSITRESKWDKPEEYVLYEQQQQQQQQQKLLLLQQHQQKLAMQQLQSPPQAQTHPAMQPVQQIPQAQQGQQQMQMKQQELNYTQLQTPGAIDPSRIQQGIQSAQERAWKS*

>Mesat.1: Medtr4g122650.1 pacid=31109430 transcript=Medtr4g122650.1 locus=Medtr4g122650 ID=Medtr4g122650.1.JCVIMt4.0v1 annot-version=Mt4.0v1
MNYNHRRSPGGFRPAPLHRSNFDSPPRWSPGRVGGGLRPPPAGDGFRPVGGDEFGFNLPPPPLSGQKRGFPFSGRGASPDHSDGGNFAKLFVGSVPRTATEEDIRPLFEEHGNVVEVALIKDRKTGQHQGCCFIKYATSEEADQAIRALHNRHTLPGGVGPIQVRYADGERERLGAVEYKLFVGSLNKQASVKEVEEVFSKYGRIEDVYLMRDDQKQSRGCGFVKYSHRDMALAAINALNGIYTMRGCEQPLIVRFADPKRPRQGDSRGPAFGSAGFGPRLDSPGTRLPSNNSDPMGDHIPPPNAWRPIPQPNTGTSFNAGFHGMGPPLIPRSGDMALPINAGGPMTGMGVSIDGRFQTQSPSAMPQQNFNQPQPQIPPVNQQIPPSQKPIQSSQEFPPSHQLYPQAPIPYPQTSTRPSFRQHGQPQPLPAGPQGLGINAQFSVSQPQSQQGVLSATFPQTSLDTSMQSNTALTTPSQQQIPPSMQQQQHPLQPLPQSPSQLAQLLSQQTQTLQASFHSSQQAFSQLQQQLQMMQPSSQASPLQHHAEATKTQSQWGGTVSQAATGTHVAAPAAGVPSSTPATSSVQPISQNTTLGNCNWTEHLSPEGFKYYYNSVTGESRWEKPEELTSSEQQKQLLNQSVQQSQIQGQPSIPPTQQVAQNQQVQPQSHFRGQVHHQQIQQPSSFQAYGVTGHQNVQELGYKQSQTSFVSAGDPGRYSQGINNTQELMWKNRPTGV*

>Mesat.2: Medtr7g109810.1 pacid=31083396 transcript=Medtr7g109810.1 locus=Medtr7g109810 ID=Medtr7g109810.1.JCVIMt4.0v1 annot-version=Mt4.0v1
MLDIHQEQRVNFTGDPTNSQFPHDFVNVSGNGNIAAVDSGFPPPPRPPPNHNYPIPRKRQWGPPQDQVDVTGHVKVYVAPVPRTASEADVRLVFQGYGTIVEVVLLRDKATGVRQGSCLVKYSTFDEADMAIKALSNQYTFPGESSPVVVRFADRKRERFGLRDFCQNMERRDPPEVVGKVYVGCINNEASKQEIEEIFSPYGHIEDVVVLRNRGYGFVKFYNREMALAAIKGLDRTFTMRGCDQPLIVRFAEPKKPRMGELRGNYLPANASYGPSSQEPAAWPLPNFCDPNTGGSNMHIAPHHSRLPHQQVNAHIPNWQPVATVVQQQFPPQHVHSQLTSMPLRPLQAPNLSSQPFITEVQRQFHPPDSLVQNIEQQLSSQLPTQTERCNTVVGSTSPDLHTNPQDEEFPESDWSEHYCPDGNKYYYNCVTCESRWEKPGEYALYDKESQKQHEQDDHSLLQPQLSLSSSQEVSQKQQETNHDDHMQSETSPVVEQV*

>Potri.2: Potri.002G192900.1 pacid=27022094 transcript=Potri.002G192900.1 locus=Potri.002G192900 ID=Potri.002G192900.1.v3.0 annot-version=v3.0
MERHRGDHQRHHELQHPNFNQHHPDQNQFNNHNHSHYNYDSNQQMSGEANEPFIGGLFRPNGRKRGRFHSSDYGDGGVNAKLYIAPIPRTTTEENIRSLFEEHGSVVEVVLPRDKRTGQQQAYCFVKYATFEEADRAIRALHNQHTIPGEVAPFKVRYADGERERPVARCSMVGGFVDKLYVGSINKLASKQEIEEIFSPYGHVEDVYIARDELKQSRGCAFVKFAHRDMALAAIKGLNGTLTMRGCDQPLIVRFADPKKPKTGELRGSFAFGGPNFGPCSQQPMIRPAPGCFLPNASFSMQQTSTTGVPQAVAHAAKQEFASPHITEQPLSSIKHSPSQLSQMPLQHMQAPEKCFQSPQQAIFDTHKQTQILEQQQNQQLALQEPAWTGNIQPASRNSVTSAVPPSPQIVDPGECDWSEHSCPDGYKYYYNCITCESRWEKPVEITLFLQQFQEEKRLHGSNQQSSLSPVCSAEEVDQTQKELDRVQIQSETSPVIDPSCV*

>Potri.1: Potri.010G147900.1 pacid=26982352 transcript=Potri.010G147900.1 locus=Potri.010G147900 ID=Potri.010G147900.1.v3.0 annot-version=v3.0
MGGGGDGGFRPMGGAGGGFVPNYQVPPPLSLPPQNISGRKRGFHGSSPDRFDGGGGRSGFAFAKLFVGSVPRTATEMDIRPLFEEHGNVIEVALIKDKRTGQQQGCCFIKYATSEEADRAIRALHNQRTLPGGVGPIQVRYADGERERLGAVEYKLFVGSLNKQATEKEVEEIFTPYGRVEDVYLMRDEMKQSRGCGFVKYSHRDMALAAINGLNGIYTMRGCEQPLTVRFADPKRPRPGGDSRGGPAFGSPGAGPRFQASGLRPPPNLGDPMGDHIPPNAWLPMSPQNMGPSSNAGVHGFGNQLPPRSGDLAMPLNQTVNQSLQHLPPASQQISPLQKPLQSPQHLPPSLQLHAQAASSYPQTQTSHVSQLQSSLATGQTPFSQALPSQHMIGFGRQLPASQTEIQQGISSTVALQAPHSMSVAINQQQLPAPVQQQLLQPLQQSPSQLAQMLSQQTQTLQASFQSSQQAFSQLQQQLQMMQPSNQSTLQQSPQAPRQQWPPQAVASTPLPVDLPPSTSAPTAGVMSQTVAPVKCNWTEHTSPEGFKYYYNGVTHESRWEKPEELKLFEQQQQLHQKPPVQLPQPQTNPQVLPTQQVPQTQQVHLQTQFRHQQQQPQPSFSSTVSVYIVVPNCSAYHISSLTPYHELPVCHY*

>Phpat.1: Pp3c13_15440V3.1.p pacid=32930662 transcript=Pp3c13_15440V3.1 locus=Pp3c13_15440 annot-version=v3.3
MKGARWRASSYRLSQKSFRCCFVKYSTVEEAERAIRALHNQKTLPGGVSPVQVRYADGERERLGAVEHKLFVGSLNKQASEKEIEELFIPYGRVDDVYIMRDEQKQSRGCAFIKYSQRDHAQAAINALNGVHIMQGCDQPLAVRFADPKRPKGGDARVGGPGFGGPSFSPRQGSQGQQVQGGLRPMHSQMGLSAGRVPQLSWRPQGVVGYGHLQVVPSPYGPRGGPVTGVPQMVSQGGYQQAPQQRPQQQYVLQPSQQQQQPIQQIQQQSQAYMPQQGPPRPIIQLQPGGQQQSQQPQMLMQLQSQPAQLQRQQQQLSEQVALQPVGQLQALQPGQQHTQQQLQPQQVYHQVPQPQQLQQPAYYLPVQHSQAHAPVAAPQPPAPQLTCDWSEHTSPEGYKYYYNSTTRESKWEKPEELKAFEQQQQLTQVTLPAATSTSGMGYMHSQPVTNGSAELPRQQEISSMSNWGWRGKVAGTGDSGP*

>Phpat.2: Pp3c3_21560V3.1.p pacid=32944103 transcript=Pp3c3_21560V3.1 locus=Pp3c3_21560 annot-version=v3.3
MQAVSAIAVPPPYVAGMQATSPQQQQQLIYPPPALMQHQLPLQQVQVQAQAAPMPAVPQQDGYGAAVTAGSLHSMSPAQSHSAPSMSGQKRDSSGAPVHGGRDPTDGAFVKLFVGSVPRTITEDEVRPMFAEHGNVIEVAIIKDKRTGNQQGCCFVKYSTVEEADRAIRALHNQKTLPGGVAPVQVRYADGERERLGAVEHKLFVGSLNKQASEKEIEELFLPYGRVDDVYIMRDEQKQSRGCAFIKYSQRDHAQAAINALNGVHIMQGCDQPLAVRFADPKRPKGGDARVGGPGVGGPGFSPRQGSLVQQGPGGPRFVSMHAQMGHPAGRVPSMGWRPQAGLGLGPLQVPSPYGAATVARAGPVTGVPQMGGMMVSELMNGHLQNSISVSGQVAAPVMLPLSPQQVSQGYYQQATQQRPQQQYVLQPPQQQQQQIQPLQLQPYVQMPLQQQSQAYMQQQVPPRPIMQVQPGQQQQQSQQPQVLMQLQLPPTQQQRQQQQQLPEQVAPQPVGQLQALQPVQQQTQQQPQSVQQLQPQQVYYQSSLPQSQQLQQPAYYLPVLQPQSLGSVAAPQPPAPQLTCDWSEHTSAEGYKYYYNSSSGESKWEKPEELKAFEQQQQQTQAPVPAAISDSGQQQFSSSASVQQTLPGMTYMQLQSVTSGPAEQPRQQGPPGANLFVFRIPDDFTDESMKETFAPFGNVINARVGVERESGRNRGFGFVSFDSADSADTAIQRLNNVAVGGRRLKVLIQSFSLYILNLMYRLLNICLVSSYARLSLNFNYHHFVRY*

>Sobic: Sobic.002G145800.1.p pacid=32767317 transcript=Sobic.002G145800.1 locus=Sobic.002G145800 ID=Sobic.002G145800.1.v3.1 annot-version=v3.1
MNRGGDRSGGPSSGGDRSGARFQRGPSRWSGSGGGGLGGSPPYRYSSRGAADGGGGGGGGGGGGGGGRFHPYRGSSDYSSGGGGYRGGGGGGNDSGEQRQRYGGGNRGGGRGDFQDHDSRSNYVKLFVGSVPRTATEEDVRPLFEEHGDVLEVALIKDRKTGEQQGCCFVKYATSEEAERAIRGLHNQYTLPGAMGPIQVRYADGERERHGAIEHKLFVASLNKQATPKEIEEIFAPYGHVEDVYIMRDGMRQSRGCGFVKFSSKETAVEAMNALNGTYIMRGCEQPLVIRFADPKRPRPGESRGGPAFGGPGFSPRSDAALVIRPTANLDESRGRHMPPESWRPSSPRSMAPNQYNNFGSDNPLALSCGTVTSADNNAAFRPPMFPGNGSLSNQTAVPTSSHMGMNTSIVQGHHIGGQQIPPLQKPPGPPQNFPVQLQNAQPGQPLQGPIPQIGQLQVPQSAGPVSFGQNISSMQLPGQPPASQPLMQQNASLGALQAPPSVQSNSMQAVPGQQQLPTSVAPQVLQQSMQQMPSQAPQLLLQQQAALQSSYQSSQQAIYQLQQQLQLMQQQSNLNQQPSAQVPKQQSGQPVQSSNPSAPGAIIPININATPQQVGSPAVSLTCNWTEHTSPEGFNYYYNSITRESKWEKPEEYVLYEQQQQQQQQQQQQQQQKLLLLQQHQQKIAVQQLQSPPQGQSLISMQPIQQLPQAQGQTQMHMKQQELNYSQFQAAGSIDPNRIQQLGKNVLGKVKAAGRNNKALVKTQEVNKAFVLSNCRSSLSSASTACPSCRSVSLRIRLD*

>Solyc.1: Solyc01g058450.2.1
MDRHKGERYNSGPFQYKHSRGPPSPRTFSDDSGNPQHHHRQSQDVYRGPRYHRAFNSPTQHPSDTAATGGGVESGRLHLGYQMPPPPRPFSGPLSGQKRGYPSPEQVDEAGFAKLFVGSVPRTATEEDIRPLFEEQGRVLEVAFIKDKRTGQQQGCCFIKYGTSAEADRAIRALHNQYTLPGGIGPIQVRYADGERERLGAVEYKLFVGSLNKQATEKEVEEIFLPYGRVEDVYLMRDDMKQSRGCGFVKYSNRDMAMAAINSLSGNYTMRGCDQPLTVRFADPKRPKPGQPRGGGPAFGGPGVGPRFP-TPGIRPPPNIGEPVQGQVGPNAWRPMSPEGFRPVSNQGMHGFGNQFPPRSTDTTVPSALGGSFRSVNGTGNGMLTGIAASSAPTPQLSAQQFPTVG-QQISSLQKPLQSPQHIPSSVQFQPPASTPMSQGPTSNALQVQMSHSAGQSPFRQGALSQQSLGLTGQSTVSQPQVQRNMTPVIGHTPLSNNMQIHAASANANQQPFQQQSVQHLQQPPSQLAQMLSQQTQTLQASFQSSQQTFTQLQQQLQLMQPSSQNSAVQQGTQDAKQQAWPGLVQQPAPSATAVQPKADALPATSGMNQTTSLVKCNWTEHTSPDGFKYYYSSTTGESRWEKPEELISYEQQQQKLSVQQSHNQAQPQGFPSQQVPEMQAQPRSQLPTYIPTQVRPPQLSQQASQATMYPVGMTGQQPIQGIQAAQEWMWKNKPEGG

>Solyc.2: Solyc08g007370.2.1
MDQRNGERRLIQPEFHRNPHPAPPNWPSDDSISRNDGNLDNHRRNFPGDGNHYNR-RQHHQHHHRNPNFEQKFGGSAPFPVRKRPFDQASSDFLDCGSFVKLYVVGVPRPAEEEDVRSVFAAHGHIVEFVRLTDKGTGLRKECCFVKYRTLDEANRAIVAFNGRYTFPGGEFPLTVRYADGERDRLGTQKLYVGGLRKQASKKEIEHVFSPYGIVEEVFLIADEHKQRRGSAFIRFACRDMAVAAMNALHGTYIIKVCEHPLVIRFADPKKPKVGESRAPPLMNEQFNGNIAANQSNHQSPNQTPNNRSNPQTVFSTHVGSDNVLPSAASSVNAKSLNAEMVESIDCEWSDHICPDGNLYYYNCVTCESRWEKPEEFALYEKKLEKLDLQQQDQHNLKVPVRNTPEVSQMRQELETASSAVPMACV

>Eusal.1: Thhalv10001438m pacid=20189268 transcript=Thhalv10001438m locus=Thhalv10001438m.g ID=Thhalv10001438m.v1.0 annot-version=v1.0
MERRVANAYPGPPPPPVPYYHNNNYNPPPPPPHHHHQIHPPHHHIAAVGFHQYPQTENQRYNQPHYDNHYPAAQQQHNMIVDAPPFPPSTGFSPCGVSLKKRRSLSATPDPTADGSSIAKLYVAPVPMTAKEDDVRQVFEKYGNVTEIILPKDKMTGERAAYCFVKYKKLEEGSAAIAALTDQYTFPGEMAPVKVRYADAERERTGFSTVQIPDKLYVRCLNRQTTKMEVHEVFSRYGIVEDIYMAVDDMKISRGYAFVQFSRREMALAAIKGLNGLFTMRGSDQPLTVRFADPKKPRLGEPRSNFNAPPAMQQFDPNWHPQSYPQWGNKEPAAPRVVQHHDFASQPNHFPQQNAQAVSEVHKPLHQDILPQNIEKHQKSETASVENGGDGQKISSHSNAFPEDQNTASPECDWSEHTCPDGNKYYFHCVTCESTWEKPEEYSMFERWFQEQTRS*

>Eusal.2: Thhalv10024390m pacid=20195686 transcript=Thhalv10024390m locus=Thhalv10024390m.g ID=Thhalv10024390m.v1.0 annot-version=v1.0
MFIKVLAINENVIEVNNYKDTYKIPISLRVPLFSSSGIAVSSEFPKFIKLDRHRVDRHGSGGNEDSYLNHRTHPKGPSRLSDSPYMTRFDEDDEAFSHRRRRGNSPSSYRVGIEGGEDGGRRWEGDSSTDRDVPGGGVREGGFPPMNGPPGRLDFQPMGPRDGGSFRPMGFGFDGGFRPSGPVMFPPSENGDGFSGGRGFQATMGKVMETDYSVKSTSPTVQQPLTGQKRGRPLSEHGSFTGADVSDRSSIVKLFVGSVPRTATEEEVRPLFEQHGNVLEVALIKDKRTGQQQGCCFVKYATSEDADRAIRALHNQITLPGGTGPVQVRYADGERERIGALEFKLFVGSLNKQATEKEVEEIFLQFGRVEDVYLMRDEYRQSRGCGFVKYSSKENAMAAIDGLNGTYTMRGCNQPLIVRFADPKRPKPGESREVVPPVGLSSGPRFQASGPRPTSNLADRSGDVSQTNPWHPKSSPNIAPPSNTGIRGIGSDFSPKPGQATLPSNQGGPLGGYGVPPLNPLPVSGVSSTATSQQQNRAAGQQISPLQNPIHRPQNTPLQPQTNFPGVHASLQNPYGYSSQLPTSQLPPQQNVPPATAPQTPLNINLRPTLVSSATDQLRPRAQQPPPQKMQHPPSELAQLMSQQTQTLQATFQSSQQAFSQLQQQVQSMQQPNQILPVSQNGQAGKQQWAGSTVPTVVSTTASTPVSYVQKAALHQSVVSVKCNWTEHTSPDGFKYYYNGLTGESKWEKPEEMVLFERQQQQQQKPTIQQTQTQSQQALHSQPMQQQPQQGHQQYQSQQLQQPFYSSQYPTQGVSHNAQYPSLAVGPNSQFPISGIGQNTQSRQSPQELMWKNK*

>Gossp.1: Gorai.011G201900.1
MSRYNNINTDTNTNFNDKFDAQDPYQHRRRSPSNFRGSGGGGGHRPFDSPPRQHHNSAGGGGSFRPIGGGGGGGGFRPMGFEGNYPNPSPHHLQPAHTGQKRPFPFSGRGGVSPNRDRFGGAGGGGNFAKLFVGSVPRTAREEDIRHLFEEHGDVIEVALIKDKKTGLPQGCCFIKYATLEEADRAIRALHNQHTLPGGVGPIQVRYADGERERLGAVEYKLFVGSLNKQATEMDVQEIFSRFGRVEDVYLMRDESKQSRGCGFVKYSDREMALAAIDALNGIYTMRGCDQPLTVRFADPKRPRQGDSRGGAATFGGPGFGPRFQ-TPRPRPAPNFGDAMGDRVPPTAWHPMSPQNMGPTSNPGIRSMGNQLLPRSADLAIPLNPGAPFGGPSDGSLPGLSVSSSSTSVQGFNQSSSQIPTVGHQISPLQNPLESPQNLPPSFQLHPQAPMSYSQTQTSHVGQLQVPPASHTPFSQALPSQHLAGLSGQLPASRPLVQPNVSSGAALQNPLNVNLPPNSAASAANQQQLPAPNQQQPLQPLQQSPSQLAQMLSQQTQTLQASFQSSQQAFSQLQQQLQLMQPSNQNMTLRQNSQASKHQWAGMMPQAVGSAPAKTPGTDVPSSASAAMKPVVECHWTEHTSPDGFKYYHNSVTRESKWEKPEELTLFEQQQQQQQKPPVQQPQTQLHAAQQASQQAQLQTQ-LQTQIRHPHQLQHPIYPTAYPASGVRNQQSTQELGYGQLPVAPSPNDPSRFQQGPQMVQDLAWKNKP

>Gossp.2: Gorai.001G144900.1
MERHRDRGERLNPTPWYTNAQRPNFPPDYHHQHHYHPYNHHHNPQHRPNQQQFDHRPTQQQFEHQSSQQQFEHQPGNQHHPEQHQQPISEQNDAFWSNGGNGPNAGRKRGFHDSGRGASPDHNEGSSLAKLYIATVPKTATEESIRFMFQEHGNVVEVIQPKDKKTGERHGYCFVKYAMFEEAERAIAALNNRYMFPGESTTIKVRYADAERDRPGPLPDKLYVGCLNKQASKREIEEIFSHYGHVLDVFIMRDEHREHRGCGFVQFSQRDMAQAAIRGLSGIFTMKGCDQPLIVRSANPKRPRNGEPRGNYAFNSMPSGPHLQELAMRSMPNLGDSMAGHIPPNASYPGQHISTNPQPQGVSHWANPQVAACHVTYQSYPPVQQAHSQPTSLPSQQTQTLQGSSQSSHPADSEQKQQPLIPPASQVPSQQNGNVPKLESPQTGSSQPIAATSVVPIVPQSLETVALQESDWSEHTCPEGNKYYYNCVTCESRWNKPEEFALFEKLLQKQQKVQNPSQHIQPDSGPSVKQVSQSQEVQLQTYPMHLKLEVEQPFSTLGMDHMEIKSETSPVVDLTCV
