# Supplementary material for: Molecular variation in a functionally divergent homolog of FCA regulates flowering time in Arabidopsis thaliana
Source: Nat Commun. 2020 Nov 17;11:5830. doi: 10.1038/s41467-020-19666-0 (PMC7673134; doi:10.1038/s41467-020-19666-0)
Supplement: Supplementary file 8 — Supplementary Data 4 [file 41467_2020_19666_MOESM8_ESM.txt]

Supplementary Data 4. Alignment of SSF and FCA-like proteins from different plant species.
> Artha (AT2G47310.1)
------------------------------MERRAPNAFP--GAPPP-VPYYHN-NYNPP
PPHHHIAAVGFHKYPQNDNRDQRFNQPH------YSGQQQNMIVDQSNNAPPPFPPSPCG
-GSSLRKRRSQS------ATDDGSIAKLYVAPISKTATEYDIRQVFEKYGNVTEIILPKD
KMTGERAAYCFIKYKKVEEGNAAIAALTEQFTFPGEMLPVKVRFAEAERERIG--FAPVQ
LPDNPKLYVRCLNKQTTKMEVNEVFSRYGIIEDIYMALDDMKICRGYAFVQFSCKEMALA
AIKALNGLFTIRGSDQPLIVRFADPKKPRLG---EQRSTFNTPPAMQHFDPNWHSQPYP-
------------------------------------------------------------
------------------------------------------------------------
-------------------------------------------------------QWENK
EPAPPRVVQHHDFSSQP------------------------NHFPHQNTQAVSEVHKP-L
HQDIPPANFEKHQKSETASVETRSDGQKISSHSNAFHEDQNT------------------
---------------------VSSECDWSEHTCPNGNKYYFHCITCESTWEKPDEYSMYE
RWLKEQTRLEKIKSPPLNNESQEAIE-NSEQVESDVLQQNGELQQPSLSTAD--------
-------------------------QENNVVVYPVTTLAVETTCS---------------
-----
> Arlyr: 483907
------------------------------MERRVPNAFP--GAPPP-VPYYQN-NYNPP
Q-HHHVAAIGFHQYPQNDNRDQRFNQPH------YSGQQQNMIVDQSNNAPPPFPPSPCG
-GGSLRKRRSQS------ATDDGSIAKLYVAPISKTSTEYDIRQVFETYGNVTEIILPKD
KMTGDRAAYCFVKYKTVEEGNAAIAALAEQFTFPGEMLPLKVRFADAERERIG--FAPVQ
PPDNPKLYIRCLNKQTTKMEVHEVFSRFGIIEDIYMALDDMKISRGYAFVQFSCREMALA
AIKGLNGVFTMRGSDQPLIVRFADPKKP--------RSTFNTPPAMQHFDPNWHSQPYP-
------------------------------------------------------------
------------------------------------------------------------
-------------------------------------------------------QWENK
EPAAPRVVQHHDFSSQP------------------------NHFPHQNTQAVSEVHQP-L
HQDIPPQNLEKHQNSETASVETRRDGQKISSHSNSFPEEQNT------------------
---------------------VSSECDWSEHTCPDGNKYYFHCVTCESTWEKPEEYSMFE
RWFEEQTRLLKLVSPPLNNESQKAIE-NSEQVKSDLLQQNAKLQQPSLSTAD--------
-------------------------QENN-VVYRVTTLAVETTCS---------------
-----

> Bostr.2: Bostr.25993s0030.1.p
------------------------------MDRRVANAFP--GPPPP-VPYYHN-NYNPP
PQHHHVVPVGFHQYPQNDNRDQPFRQPHFDN---YSGQQQNMIVDQNNNAPPQFPSSPCG
-G-SLRKRRSQS------ATDDGSIAKLYVAPVSKTATEYDIRQVFEKYGNVTEIILPKD
KMTGERAAYCFVKYKKLEEGNAAIAALTEQFTFPGEMLPVKVRYADAERERIGMSFATVQ
LPDNPKLYVRCLNKQTTKMDVHEVFSRYGVIEDIYMALDDMKISRGYAFVQFSCKEMALA
AIKGLNGVFTMRGSDQPLTVRFADPKKP--------RSTFITPPVMQHFDPNWHLQPYP-
------------------------------------------------------------
------------------------------------------------------------
-------------------------------------------------------QWENK
EPAAPRVVQHHDFASQP------------------------NHFPHQNTQAVSEVHKP-L
HQDIPPQNFEKHQKSETASVETRSDGQKIYNHSNAFPEDQNT------------------
---------------------VSSECDWSEHTCPDGNKYYFHCVTCESTWEKPDEYSMYE
RWFEEQTRLQKLASPSLNNESQEAIK-NSGQVQSDLLQQNTKLQQPSLSTAD--------
-------------------------QENN-LVYPVTTLAVETTCS---------------
-----
> Brrap.2: Brara.C02357.1.p
------------------------------MERRVANAFPGAGPPPPQVPYHHNNNNNIH
PSHHHVSAVGFHQYPQNDNRDQRFNQPHFDN-----QQQHNMIVDAP----PSSEFSPCG
GGSSLRKRRSLSSSTTPDPTADGCIAKLYVAPVPRTAKEDDVRQVFEKYGNVTEIILPRD
KMSSERAAYCFVKYRKLEEGNAAIAALTDQYTFPGEMSPVQVRYAGAERERIG--VSTVQ
IPD--KLYVRCLNKQTTKTDVHEVFCRFGVIEDIYMAVDDMKVSRGFAFVQFSRKEMALA
AIKGLNGVFTMRGSDQPLIVRFADPKKPRLG---DPRSNFNAPPAMPQYDPNWHPQPYP-
------------------------------------------------------------
------------------------------------------------------------
-------------------------------------------------------QWGNN
EHAAPRVV---DFASQP------------------------NHFPQQNAQAVSEFQQP-L
HQ-----------KSETASVKTRSDGQKISSHSNAIHEDQN-------------------
----------------------TEECDWSEHTCPDGNKYYFHCITCESTWEKPEEYSMFE
RWFDEQIRLQNIA------KSQDAIK-NTQQDES------TKLQQQSLSTAD--------
-------------------------EENN-SVYPVTRVAVETTCP---------------
-----
> Eusal.1: Thhalv10001438m
------------------------------MERRVANAYP--GPPPPPVPYYHNNNYNIH
PPHHHIAAVGFHQYPQTEN--QRYNQPHYDNHYPAAQQQHNMIVDAPP-FPPSTGFSPCG
--VSLKKRRSLS--ATPDPTAS-SIAKLYVAPVPMTAKEDDVRQVFEKYGNVTEIILPKD
KMTGERAAYCFVKYKKLEEGSAAIAALTDQYTFPGEMAPVKVRYADAERERTG--FSTVQ
IPD--KLYVRCLNRQTTKMEVHEVFSRYGIVEDIYMAVDDMKISRGYAFVQFSRREMALA
AIKGLNGLFTMRGSDQPLTVRFADPKKPRLG---EPRSNFNAPPAMQQFDPNWHPQSYP-
------------------------------------------------------------
------------------------------------------------------------
-------------------------------------------------------QWGNK
EPAAPRVVQHHDFASQP------------------------NHFPQQNAQAVSEVHKP-L
HQDILPQNIEKHQKSETASVENGGDGQKISSHSNAFPEDQNT------------------
---------------------ASPECDWSEHTCPDGNKYYFHCVTCESTWEKPEEYSMFE
RWFQEQTRS---------------------------------------------------
------------------------------------------------------------
-----
> Artha (AT4G16280.2)
--------------------------MNGPPDR---------VDFKPMGPHHG-GSFR-P
MGFAY--DDGFRPMGP----NGGVGGEGTRSIVAMESDYSVRPTTP--PVQQPLSGQKRG
YPISDHGSFTG-TDVSDRSS----TVKLFVGSVPRTATEEEIRPYFEQHGNVLEVALIKD
KRTGQQQGCCFVKYATSKDADRAIRALHNQITLPGGTGPVQVRYADGERERIG-------
-TLEFKLFVGSLNKQATEKEVEEIFLQFGHVEDVYLMRDEYRQSRGCGFVKYSSKETAMA
AIDGLNGTYTMRGCNQPLIVRFAEPKRPKPGESRE-MAPPVGLGSGPRFQ-ASGPRPTSN
FGDSSG---DVSHTNPWRPATSRNVGPPSNTGIRGAGSDFSPKPGQATLPSNQGGPLGGY
GVPPLNPLPVPGV-------SSSATLQQQNRAAG-QHITPLKKPLHSPQGL--PLPLR-P
QTNFP---GAQAP---------------------LQNP---YAYSSQLPTSQLPPQQNIS
RATAPQTPLNINLRPTTVSSAT--VQFPPRSQQQP--LQKMQHPPSELAQLLSQQTQ-SL
QATFQSSQQAISQLQ--QQVQSMQQPNQNLPLSQNGRAGKQ-QWAGSAIPRVASTTGSTP
VSYVQTAAPAVSQS------VGSVKCTWTEHTSPDGFKYYYNGLTGESKWEKPEEMIVFE
REQQKQ---QQHQEKPTIQQSQTQLQPLQQQPQQVQQQYQGQQLQQPFYSSLYPTPGASH
NTQYP-SLPVGQNSQFPMSGIGQNAQDYARTHIPVGAASMNDISRTQQSRQSPQELMWKN
KA---
> Bostr.1: Bostr.30275s0079.1.p
--------------------------MNGPSDR---------VDFNPMGSLHG-GSFR-P
MGFAF--DGGFRPMGP----NGGVGGEGTQSIVAMESDYSLRPTTP--PVQQPLSGQKRG
YPISDHGSFTG-TDVSDRSS----IVKLFVGSVPRTAIEEEVRPFFEQHGNVLEVALIKD
KRTGQQQGCCFVKYATSKDADRAIRALHNQITLPGGTGPVQVRYADGERERIG-------
-ALEFKLFVGSLNKQATEKEVEEIFLQFGRVEDVYLMRDEYRQSRGCGFVKYSNKEMATA
AIDGLNGIYTMRGCNQPLIVRFADPKRPKPGESRD-MAPPVGLGSGPHFQ-ASGPRPTSN
LGDPSG---DVSHTNPWRPTNSPNIGPPSNTGIRGIGSDFSPRLGQATLPSNQGGPLGGY
GVPPLNPLPVSGV-------SSSATLQQQKRAAG-QQISPLQKPLHSPQ----DVPLH-P
HTNFP---GAQAP---------------------LQNP---YGYSSQLLTSQLPPQQNVT
RATAPQTPLNINLRPTPVSSAT--DQFPPRSQQQL--LQKMQHPPSELAQLLSQQTQ-NL
QATFQSSQQAISQLQ--QQVQSMQQPNQNLSLSQNGQAGKQ-QWAGSAIPTVVSTTGSTP
VRYVQTAAPAVSQS------VVSVKCNWTEHTSPDGFKYYYNGLTGESKWEKPEEMVVFE
REQQ-----EQYQQKPTIQQPQTQLQPMQQQPQQVHQQYQGQQLQQPLYSSLYPTPGASH
NAQYP-SLPVGQNSQFPMSAIGQNAQEYSRTHIPVGAASMNDLSRTQQSRQSLQEHMWKN
KA---
> Brrap.1: Brara.A01919.1.p
RRRRGDSPSNYQVGIGGRGGGDRRWEDDSPTDRNVHREGVRGGSFQPMNAPPGRVDFQ-P
MGYGF--DGGFPPMSR----HGAGGG----------PDYSVRLTSP--PIQQPLSGQKRG
RPLLEQSSFTG-TDFTDRSS----MVKLFVGSVPRTATEEEVRPFFEQHGNVLEVAFIKD
KRTGQQQGCCFVKYATSEDADRAIRALHNQITLPGGTGLVQVRYADGERERIG-------
-AVEFKLFVGSLNKQATENEVEELFLQFGRVEDVYLMRDEYRQSRGCGFVKYSSKETAMA
AIDGLNGTYTMRGCNQPLIVRFADPKRPKPGESRE-VAHPVGLGSGPRFQ-ASGPRPTSN
LGDLSV---DVSHTNPWRPMNSPNMGPPGNTGIRGTGSDLAPRPGQATLPSNQGGPLGGY
VVPAINPLPVS----------SSATSQQQNRGAG-QHMSPLQKPLHSPQ----DVPLR-P
QTNFP---GAQAS---------------------LQNP---YGYSSQLPTSQLRPQQNVT
PATAPQAPLNINLRPTPVSSAT--DQLRPRAQQPP--PQKMQHPPSELVQLLSQQTQ-TL
QATFQSSQQAFSQLQ--QQVQSMQQPNQNLPGSQTG-HGKQ-QWAGSAIPTVVSTTASTP
VSYMQTAAPAATQS------VVSRKCNWTEHTSPDGFKYYYNGQTGESKWEKPEEMVVFE
RQQQQ----PTIQQPQTQSQQALYSQPMQQQPQQVHQQYQGQHVQQPIHSSVYPTPGVSQ
NAQYPPPLGVSQNSQFPMSGTGQNAQEFGRTHTPVGAASINNPLRTQQVHERRS------
-----
> Eusal.2: Thhalv10024390m
HRRRGNSPSSYRVGIEGGEDGGRRWEGDSSTDRDVPGGGVREGGFPPMNGPPGRLDFQ-P
MGPRD--GGSFRPMG-----FGFDGG-------VMETDYSVKSTSP--TVQQPLTGQKRG
RPLSEHGSFTG-ADVSDRSS----IVKLFVGSVPRTATEEEVRPLFEQHGNVLEVALIKD
KRTGQQQGCCFVKYATSEDADRAIRALHNQITLPGGTGPVQVRYADGERERIG-------
-ALEFKLFVGSLNKQATEKEVEEIFLQFGRVEDVYLMRDEYRQSRGCGFVKYSSKENAMA
AIDGLNGTYTMRGCNQPLIVRFADPKRPKPGESRE-VVPPVGLSSGPRFQ-ASGPRPTSN
LADRSG---DVSQTNPWHPKSSPNIAPPSNTGIRGIGSDFSPKPGQATLPSNQGGPLGGY
GVPPLNPLPVSGV-------SSTATSQQQNRAAG-QQISPLQNPIHRPQ----NTPLQ-P
QTNFP---GVHAS---------------------LQNP---YGYSSQLPTSQLPPQQNVP
PATAPQTPLNINLRPTLVSSAT--DQLRPRAQQPP--PQKMQHPPSELAQLMSQQTQ-TL
QATFQSSQQAFSQLQ--QQVQSMQQPNQILPVSQNGQAGKQ-QWAGSTVPTVVSTTASTP
VSYVQKAA--LHQS------VVSVKCNWTEHTSPDGFKYYYNGLTGESKWEKPEEMVLFE
RQQQQQQK-PTIQQTQTQSQQALHSQPMQQQPQQGHQQYQSQQLQQPFYSSQYPTQGVSH
NAQYP-SLAVGPNSQFPISGIGQNTQSR---QSPQELMWKNK------------------
-----
> Glmax.1: Glyma.07G237900.1.p
--------------------------MSYHSARRSPGGFRSGAAPHHR-AFDSSPRR---
SPGR---GGGFRP-------MGGEGPGE------FGFNGHQAPPP--------LAGQKRG
FPFSGRGGGSP--DHLDGGN----FAKLFVGSVPRTATEEDIRPLFEEHGNVIEVALIKD
KKTGQHQGCCFIKYATSEEADQAIRALHNQHTLPGGVGPIQVRYADGERERLG-------
-AVEYKLFVGSLNKQATVKEVEEIFSKYGRVEDVYLMRDEKKQSRGCGFVKYSHRDMALA
AINALNGIYTMRGCEQPLIVRFADPKRPRQGDSRG--LAFGGPGFGPRFD-APGTRHPSN
ITDPMGD--RMPPSNAWHPLHPPNMGPSSNAGFHGMGSPLLPRSGDMALPTDAGGPMTSL
GGPIDGRFQVQS---IPMSQQNFNQPMPQIPPVN-QQISPLQKPVQSSQELPPSHQLY-P
QAPVP---YPQTS------LRQHGQPQLSLSAGPLPSQ-KIHGVSGQFLTSQPQTQQSAL
SAAIPQTHLDTGMQSHTTLTTPNQQQVPPSVQQQQ----PLQQSPSPLAQMLSQQTQ-TL
QASFHSSQQAFSQLQ--QQLQMMQPSSQALTLQQNAEANKKQQWAGPVAQTVASTLAAAP
AADVPSSTPANSALPAINQNMALVKCNWTEHISPEGFKYYYNSVTGESRWEKPEELTLHE
QQKQ--------QQRPSVQQSQTQSQPSILPAQQVPQIQQ-VQPQSHLQG------QVLH
QQQIQQPS-LSSLFQAYGVTGPQNVQEVGYKQLQASVISAGDPGRYSQGIHSTQELMWKN
KPAGV
> Glymax.2: Glyma.17G035500.1.p
--------------------------MSYHNARQSPGGFRSGAAPHHR-AFDSPPHR---
SPGR---GGGFRP-------MGAEGPAE------FGFNGHQAPPP--------LAGQKRG
FPFSGRGGGSP--DRLDGGS----FAKLFVGSVPRTASEEDIRPLFEEHGNVIEVALIKD
KKTGQHQGCCFIKYATSEEADQAIRALHNQHTLPGGVGPIQVRYADGERERLG-------
-AVEYKLFVGSLNKQATVKEVEEIFSKYGRVEDVYLMRDEKKQSRGCGFVKYSHRDMALA
AINALNGIYTMRGCEQPLIVRFADPKRPRQGDSRG--LAFGGPGFGPRFD-APGTRHPSN
ITDPIGD--RMPPPNAWRPMHPPNVGPPSNAGLQGMGPPLISRSGDMALPTNAGGPMTSL
GGPIDGRFQVQS---MPMSQQNFNQPMPQIPPVN-QQISPLQKPVQSSQELPHSHQLY-P
QAPVP---YPQTS------LRQHAQPQL-----PLPSQ-QVHGVSGQFPTSQPQTQQSAL
SAAIPQTNLETGMQSNAALTTPNQQQVPPSVQQQ-----PLQQSPSPLAQMLSQQTQ-TL
QASFHSSQQAFSQLQ--QQLQMMQPSSQALTFQQNAEATKKQQWAGAVAQAVASTRAAAP
AADVPSSTPANSALPAINQNMALVKCNWTEHISPEGFKYYYNSVTGESRWEKPEELVLYE
QKKQ--------QQRPSVQQSQTQSQPSILPAQQVPQIQH-VQPQSHLQG------QVLH
QQQIQHPSSLSSSFQAYGVTGPQNVQEVGYKQLQASVISAGDPGRYSQGIHSTQELMWKN
KPAGV
> Mesat.1: Medtr4g122650.1
--------------------------MNYN-HRRSPGGFRP-APLHRS-NFDSPPRW---
SPGRV--GGGLRPPPAG-DGFRPVGGDE------FGFN--LPPPP--------LSGQKRG
FPFSGRG-ASP--DHSDGGN----FAKLFVGSVPRTATEEDIRPLFEEHGNVVEVALIKD
RKTGQHQGCCFIKYATSEEADQAIRALHNRHTLPGGVGPIQVRYADGERERLG-------
-AVEYKLFVGSLNKQASVKEVEEVFSKYGRIEDVYLMRDDQKQSRGCGFVKYSHRDMALA
AINALNGIYTMRGCEQPLIVRFADPKRPRQGDSRG--PAFGSAGFGPRLD-SPGTRLPSN
NSDPMGD--HIPPPNAWRPIPQPNTGTSFNAGFHGMGPPLIPRSGDMALPINAGGPMTGM
GVSIDGRFQTQSP--SAMPQQNFNQPQPQIPPVN-QQIPPSQKPIQSSQEFPPSHQLY-P
QAPIP---YPQTST----SFRQHGQPQP------LPAGPQGLGINAQFSVSQPQSQQGVL
SATFPQTSLDTSMQSNTALTTPSQQQIPPSMQQQQHPLQPLPQSPSQLAQLLSQQTQ-TL
QASFHSSQQAFSQLQ--QQLQMMQPSSQASPLQHHAEATKTQQWGGTVSQAATGTHVAAP
AAGVPSSTPATSSVQPISQNTTLGNCNWTEHLSPEGFKYYYNSVTGESRWEKPEELTSSE
QQKQ--------LLNQSVQQSQIQGQPSIPPTQQVAQNQQ-VQPQSHFRG------QVHH
-QQIQQPS----SFQAYGVTGHQNVQELGYKQSQTSFVSAGDPGRYSQGINNTQELMWKN
RPTGV
>>Vivin.1: GSVIVT01034966001
------------------------------------------------------------
--------------------MGGGGGG-------FASNYQVP-----------LSGQKRG
FGFPGRGGSP---DRYDGGG----FAKLFVGSVPRTATEEDIRPLFEEHGNVLEVALIKD
KRTGQQQGCCFIKYATSEEAERAIRALHNQYTLPGGVGPIQVRYADGERERLG-------
-AVEYKLFVGSLNKQATEKEVKEIFSPYGQVEDVYLMRDELKQSRGCGFVKFSHRDMAMA
AINALNGIYTMRGCDQPLTVRFADPKRPRPGESRGAPA-FGGPGFGPRFQ-APGVRPTMN
QGDPIGS--GRIPPNAWRPMSPQNLGPSSNAGIHGFGNQSLPRSGDGSISSTPGVPLGGL
GGSADGSLSGIAVSSSATSQQSFNQPMLQVPSIG-EQISPLQKSLQSPQHLPPSLQLQ-S
QTPAS---YTQPQTPHSSQLQISHSAGQTPFNQTLPSQ-QLLGLSGQLSGSQPQVQQSAS
SATAQQTPVNLNLQQHAVSVMANQHQVPAPSQQQL--VQPLHQSPSQLAQLLSQQTQ-AL
QASFQSSQQAFSQLQ--QQLQLMQPSNQTLTSQQGSQTTKQ-QWPGTVPQTVASTATITP
ATDVPSTTSAVP-V--TTQAVAPVKCNWTEHTSPDGYKYYHNSVTGESRWEKPEELTLLE
QQQQ--------QQKSSVQQSQAQSHTQVLSTQQIPQAQQ-VQLQTQLQAHLQAQSQLRQ
HQQMQQPP---VSSSASGVMGQQNVQELGYAQAQVGASSVNDPARFQQGLQAAQEWMWKN
KPAGS
> Potri.1: Potri.010G147900.1
------------------------------------------------------------
MGGGG--DGGFRP-------MGGAGGG-------FVPNYQVPPPLS--LPPQNISGRKRG
F----HGSSP---DRFDGGGGGFAFAKLFVGSVPRTATEMDIRPLFEEHGNVIEVALIKD
KRTGQQQGCCFIKYATSEEADRAIRALHNQRTLPGGVGPIQVRYADGERERLG-------
-AVEYKLFVGSLNKQATEKEVEEIFTPYGRVEDVYLMRDEMKQSRGCGFVKYSHRDMALA
AINGLNGIYTMRGCEQPLTVRFADPKRPRPGDSRGGPA-FGSPGAGPRFQ-ASGLRPPPN
LGDPMG---DHIPPNAWLPMSPQNMGPSSNAGVHGFGNQLPPRSGDLAMPLN--------
--------------------QTVNQSLQHLPPAS-QQISPLQKPLQSPQHLPPSLQLH-A
QAASS---YPQTQTSHVSQLQSSLATGQTPFSQALPSQ-HMIGFGRQLPASQTEIQQGIS
STVALQAP-------HSMSVAINQQQLPAPVQQQL--LQPLQQSPSQLAQMLSQQTQ-TL
QASFQSSQQAFSQLQ--QQLQMMQPSNQS-TLQQSPQAPRQ-QWP---PQAVASTP--LP
VDLPPSTSAPTAGV--MSQTVAPVKCNWTEHTSPEGFKYYYNGVTHESRWEKPEELKLFE
QQQQL-------HQKPPVQLPQPQTNPQVLPTQQVPQTQQ-VHLQT----------QFRH
QQQQPQPS---FSSTVS----------VYIVVPNCSAYHISSLTPYHE-LPVCHY-----
-----
> Gossp.1: Gorai.011G201900.1
----MSRYNNINTDTNTNFNDKFDAQDPYQHRRRSPSNFRGSGGGGGHRPFDSPPRQH-H
NSAGG--GGSFRP-------IGGGGGGGGFRPMGFEGNYPNPSPHH--LQP-AHTGQKRP
FPFSGRGGVSPNRDRFGGAGGGGNFAKLFVGSVPRTAREEDIRHLFEEHGDVIEVALIKD
KKTGLPQGCCFIKYATLEEADRAIRALHNQHTLPGGVGPIQVRYADGERERLG-------
-AVEYKLFVGSLNKQATEMDVQEIFSRFGRVEDVYLMRDESKQSRGCGFVKYSDREMALA
AIDALNGIYTMRGCDQPLTVRFADPKRPRQGDSRGGAATFGGPGFGPRFQ-TPRPRPAPN
FGDAMG---DRVPPTAWHPMSPQNMGPTSNPGIRSMGNQLLPRSADLAIPLNPGAPFGG-
--PSDGSLPGLSVSSSSTSVQGFNQSSSQIPTVG-HQISPLQNPLESPQNLPPSFQLH-P
QAPMS---YSQTQTSHVGQLQVPPAS-HTPFSQALPSQ-HLAGLSGQLPASRPLVQPNVS
SGAALQNPLNVNLPPNSAASAANQQQLPAPNQQQP--LQPLQQSPSQLAQMLSQQTQ-TL
QASFQSSQQAFSQLQ--QQLQLMQPSNQNMTLRQNSQASKH-QWAGMMPQAVGSAPAKTP
GTDVPSSASAAM--------KPVVECHWTEHTSPDGFKYYHNSVTRESKWEKPEELTLFE
QQQQQ-------QQKPPVQQPQTQLHAAQQASQQAQLQTQ-LQTQIR----------HPH
QLQHPIYP---TAYPASGVRNQQSTQELGYGQLPVAP-SPNDPSRFQQGPQMVQDLAWKN
KP---
> Solyc.1: Solyc01g058450.2.1
-------------MDRHKGERYNSGPFQYKHSRGPPSPRTFSDDSGNPQHHHRQSQDV-Y
RGPRY--HRAFNSPTQHPSDTAATGGGVESG--RLHLGYQMPPPPR--PFSGPLSGQKRG
YP-------SP--EQVDEAG----FAKLFVGSVPRTATEEDIRPLFEEQGRVLEVAFIKD
KRTGQQQGCCFIKYGTSAEADRAIRALHNQYTLPGGIGPIQVRYADGERERLG-------
-AVEYKLFVGSLNKQATEKEVEEIFLPYGRVEDVYLMRDDMKQSRGCGFVKYSNRDMAMA
AINSLSGNYTMRGCDQPLTVRFADPKRPKPGQPRGGGPAFGGPGVGPRFP-TPGIRPPPN
IGEPVQ---GQVGPNAWRPMSPEGFRPVSNQGMHGFGNQFPPRSTDTTVPSALGGSFRSV
NGTGNGMLTGIAAS----SAPTPQLSAQQFPTVG-QQISSLQKPLQSPQHIPSSVQFQ-P
PASTP---MSQGPTSNALQVQMSHSAGQSPFRQGALSQ-QSLGLTGQSTVSQPQVQRNMT
PVIG-HTPLSNNMQIHAASANAN----QQPFQQQS--VQHLQQPPSQLAQMLSQQTQ-TL
QASFQSSQQTFTQLQ--QQLQLMQPSSQNSAVQQGTQDAKQQAWPGLVQQPAPSATAVQP
KADALPATSGMNQT------TSLVKCNWTEHTSPDGFKYYYSSTTGESRWEKPEELISYE
QQQQ----------KLSVQQSHNQAQPQGFPSQQVPEMQAQPRSQLP----------TYI
PTQVRPPQ--------------LSQQASQATMYPVGMTGQQP----IQGIQAAQEWMWKN
KPEGG
> Aqcoe.1: Aquca_060_00037.1
------------MPSSRSYDNHHRNPNHHHHRGGSGGGGGGFSGGRSHQPFDSPPPNY-P
SGGGGGGGSGFRPIGGGGGGFRPIGGGGGAFRPGSGGDYPIPPPH---------AGQKRG
YPFSGRGNSPP--DGTDGSS----FAKLFVGSVPKTATEEEIRPLFEEHGDVIEVALLKD
KRTGQQQGCCFIKFATSEDADRAIGALHNKYTLPGGFGPIQVRYADGERERLG-------
-AVEHKLFVGSMNKQATEKEIEEIFSPYGRVEDVYIMRDEVKQSRGCGFVKFSHRDMAAA
AIAALNGIYVMRGCEQALTVRFADPKRPRGGESRGGVPAFGGPGVGPRSQSFSGPRPPPY
LGEPLG---GHAPPNAWHPMSPQGVGPSPQANAHGFASN-TVRGGVAPVPSTMGGPMGAH
GGPMNGVHGGHPLP-VSSFQQNSEPSLSQAPPVG-QQVSPMQKPLQSPQQMLPPFHLQNQ
HMPGS---YSQKETPPVSQLQKPSAASQSSFNQMMPSQ-PSFGLNGQVPVSQSQVQQIGS
TGSAPHVPLNFQRQGLSAPASQ----------QQS--LQSLQQPPTQLAQVLSQQTQ-AL
QASYQSSQQAFSQLQ--QQLHLIQQSSQNSGQHQALPVNKQQPWTGTIPHTGASTPAIAP
TVVVPSTSSATAAP---MPTIAPLTCNWTEHSSPEGYKYYYNSVTAESRWEKPEELALFE
QQQQQ-------QQIPQQQIQQQQKPPVQHQPQSQTHTHPQNQSSQQ----------VSQ
AQHIQLQTQIHNQQQQFQLQRALNSVDLGYPQPQPMAGLGIDPTRFQQGPQAAQEWMWKN
KPAGS
> Amtri: evm_27.model.AmTr_v1.0_scaffold00046.92
-----------------------------------------------MARGPPPPHHQ-A
SSMNN----HYRPMSSFGG--------------------SAQPPS--------MAGQKRD
SSGFSVPLRGSSPDSADGGN----YAKLFIGSVPRTATEEDIRPLFAEHGDVLEVALIKD
KRTGQQQGCCFIKYATKEEADRAIRSLHNQRTLPGGSGPIQVRYADGERERLG-------
-AVEYKLFVGSLNKQATEKEIEEIFAPYGRVDDVYIMRDDLKQSRGCGFVKYPYKDMAIA
AINALNGNYVMRGCDQPLTVRFADPKRPRTGDSRG-GPAFGGPGFGPRSQGPQVARPMPN
LGGHLG---GRIPPNAWHPMSPQNMGPSPQAGSLGVLGPPTNGSLQGPAITSSSTAQPG-
----------------------FHPPLAPIPHIGQQQQSPLQKPLQSPQHLPSSLQLPVS
SASQP---QTSVTSSQPLQLPSPQSVAQLPFSHALQQQ-QLFALGAQLSASQP---LHLP
TTTQPLIPSNLQPHSLALNVNQPQQLVSSTIQPQT--VQPNQQSPAQHQALVQHQAI-AS
QANILSQQQAFSHLQQLQQSQLQQQTSQSQKLQSYYQVMPAQPWTGVAPQNMVSTPAVAT
AAVAPSAISAVPTVPVQSSAVLVTTCNWTEHTSPEGYKYYYNSVTGVSKWEKPEEFAAFE
QQQQT-------VSQQLHAQPQTQVQSSLQPTQQVSPANQLQPQNQPRQQ------QQQL
PQQQPNPS---APYLASGILGHPNIQGLNYMQLHAAG-ATMDPSRLQQGLQTAQDLVWKS
KPAGN
> Orsat (indica): BGIOSGA030303-PA
MHRGGDRSTDPSSGPAPGSRGGGDGRFGRGPSRWSSGGGGGGSG--SPPHRFSRGG----
GGGGGDGGGGGGGGGRFHPYRGPSDHS-------GGGGYRSGGGG---EYGEPGSGPRHR
YGSG-----RGDHSDHDNRNN---YVKLFIGSVPRTATEDDVRPLFEEHGDVVEVALIKD
RKTGEQQGCCFVKYATSEEAERAIRALHNQYTLPGAMGPIQVRYADGERERHG-------
-AIEHKLFVASLNKQATAKEIEEIFAPYGHVEDVYIMKDGMRQSRGCGFVKFSSREPALA
AMSALSGNYVMRGCEQPLIIRFADPKRPRPGESRG-GPAFGGPGFSPRSDAALVIRPTAN
LDEPRG---RHMPPDSWHPSSPRS-APHQFNN-FGSDNPMAPKGS-TVTSTTDTATFRPQ
MFSGNGSLSSQTAVPSSSHMGMNPPPMAQGHHLGGQQIPPLQKLPGLPQNFPVQLQNNQQ
GQP------LQGPAQQIG--QLQVP--QSMGPGSFGQNM----LSGQLPVSQPLMQQNAS
-VGAVQAPSAVS-NSMQAIPGQQHLPS-NVAPQML--QQPVQQMPSQAPQLLLQQQA-AL
QSSYQSSQQAIYQLQ--QQLQLMQQ-QQQSNLNHQQPTQVAE----HGQP-VQSSNPGAP
NAIIPSNINTIPQQA--TSPAVPLTCNWTEHTSPEGFKYYYNSITRESKWDKPEEYVLYE
QQQQQQQ----QQKLLLLQQHQQKLAMQQLQSPPQAQTHPAMQPVQQIPQAQ----QGQQ
QMQMKQ-------------------QELNYTQLQTPGA--IDPSRIQQVMSSTQPAASIK
CLNGA
> Orsat(Jap): LOC_Os09g03610.1
MHRGGDRSTDPSSGPAPGSRGGGDGRFGRGPSRWSSGGGGGGSG--SPPHRFSRGG----
GGGGGDGGGGGGGGGRFHPYRGPSDHS-------GGGGYRSGGGG---EYGEPGSGPRHR
YGSG-----RGDHSDHDNRNN---YVKLFIGSVPRTATEDDVRPLFEEHGDVVEVALIKD
RKTGEQQGCCFVKYATSEEAERAIRALHNQYTLPGAMGPIQVRYADGERERHG-------
-AIEHKLFVASLNKQATAKEIEEIFAPYGHVEDVYIMKDGMRQSRGCGFVKFSSREPALA
AMSALSGNYVMRGCEQPLIIRFADPKRPRPGESRG-GPAFGGPGFSPRSDAALVIRPTAN
LDEPRG---RHMPPDSWHPSSPRS-APHQFNN-FGSDNPMAPKGS-TVTSTTDTATFRPQ
MFSGNGSLSSQTAVPSSSHMGMNPPPMAQGHHLGGQQIPPLQKLPGLPQNFPVQLQNNQL
GQP------LQGPAQQIG--QLQVP--QSMGPGSFGQNR----LSGQLPVSQPLMQQNAS
-VSAVQVPSAVS-NSMQAIPGQQHLPS-NVAPQML--QQPVQQMPSQAPQLLLQQQA-AL
QSSYQSSQQAIYQLQ--QQLQLMQQ-QQQSNLNHQQPTQ--------GQP-VQSSNPGAP
NAIIPSNINTIPQQA--TSPAVPLTCNWTEHTSPEGFKYYYNSITRESKWDKPEEYVLYE
QQQQQQQ----QQKLLLLQQHQQKLAMQQLQSPPQAQTHPAMQPVQQIPQAQ----QGQQ
QMQMKQ-------------------QELNYTQLQTPGA--IDPSRIQQGIQSAQERAWKS
-----
> Bradis: Bradi4g08727.1.p
MHRGSDRTGDLP-GPAGGARSGGDGRFARGPSRWSGGGGGGGGGGGSPPHRSSSRG----
GAGD------GGGGGRFHPYRGPSEYSVGT---GGSGGYRGGGGGG--DFGDTAGGPRNR
YGGGGGGGGRGDHSDHDNKSG---YVKLFVGSVPRTANEDDVRPLFADHGDVLEVALIRD
RKTGEQQGCCFVKYATSEEAERAIRALHNQCTIPGAMGPVQVRYADGEKERHG-------
-SIEHKLFVASLNKQATAKEIEEIFSPFGHVEDVYIMKDGMRQSRGCGFVKFSSKEPALA
AMNSLSGTYVMRGCEQPLIVRFADPKRPRPGESRG-GPAFGGPGVSPRSDAALVIRPTAN
LDEPRG---RHMPPDSWHPSSPNSMAPHQFNNNFGSDNHMGLMGG-SVASADN-------
MFHGNGSLSTQTALPTSSHMGMN-PSISQGHHLGGQQILPLQKAPGPLHNFPVQLQNAQQ
GQ-----------LQQIG--QHHVP--QSLGPSSLSQHIPAMPLPGQLPVSQPLTQQNTS
-AGALQAPSAVQSNLMQAVPGQQQLTS-NVAPQML--QQAMQQMPSQAPQLLLQQQA-AL
QSSYQSSQQAIFQLQ--QQLQLMQQHQQQPNLNQQPHTQVPK----QGQPMVQSSTPGAL
AAVVPTNINAIPQQV--NSSAVSLTCNWTEHTSPEGFKYYYNSMTRESKWEKPEEYLLYE
QQQQQQ-----HQKLILLQQHQQKLAAQQLQSPPQAQTIPTMQSIQQHPQPL----QGQT
QMQMKQ-------------------QELNYTQLQATGS--IDPSRIQQGIQAAQERSWKN
-----
> Zemay: GRMZM2G065276_P02
MHRGGDRSGGPS---SGGDRSG--ARFQRGPSRWSGSSGGGLGG--SPPNRYSSRGAA-D
GGGGGGGGSGGGG--RFHPYRGSSDYS------SGGGGYRGGSGV-----GNDFGDQRQR
YGGGNRGGGRGDFQDHDSRSN---YVKLFVGSVPRTATEEDVRPLFEEHGDVLEVALIKD
RKTGEQQGCCFVKYATSEEAERAIRGLHNHYTLPGAMGPIQVRYADGERERHG-------
-AIEHKLFVASLNKQATPKEIEEIFAPYGHVEDVYIMRDSVKQSRGCGFVKFSSKEAAVE
AMNALSGTYTMRGCEQPLIIRFADPKRPRPGESRG-RPAFGGPGFSPRSDAALVIRPTAN
LDESRG---QHMLPESWRPSSPRPMAPNQYNN-FGSDNPLALSGG-TVTSADT-ATFRPP
MFPGNGSLSNQTAVPTSSHMGMN-TPMVQEHHLRGQQIPSLQKPPGPPQNFAVQLQNAQP
GQP------LQGHIPQIG--QLQAP--QSTGPVSFGQNISSMQLPGQPPASQPLMQRNAS
-LGALHAPPSGQSNPMQAVPGQQQLPT-SVAPQML--QQSMQQMPSQAPQLLLQQQA-AL
QSSYQSSQQAIYQLQ--QQLQLMQQ---QSNLNQQPSAQV--------------------
-----------------GSSAVSSTCNWTEHTSPEGFKYYYNSITRESKWEKPEEYVLYE
QQQQ---------KLLLLQQHQQNIAVQQLQSPPQGQSLPSMQPIQQLPQA-----QGQT
QMHMKQ-------------------QELNYSQFQAAGS--IDPNRIQQGIPAAQERAWKN
-----
> Sobic: Sobic.002G145800.1.p
MNRGGDRSGGPS---SGGDRSG--ARFQRGPSRWSGSGGGGLGG--SPPYRYSSRGAA-D
GGGGGGGGGGGGGGGRFHPYRGSSDYS------SGGGGYRGGGGG-----GNDSGEQRQR
YGGGNRGGGRGDFQDHDSRSN---YVKLFVGSVPRTATEEDVRPLFEEHGDVLEVALIKD
RKTGEQQGCCFVKYATSEEAERAIRGLHNQYTLPGAMGPIQVRYADGERERHG-------
-AIEHKLFVASLNKQATPKEIEEIFAPYGHVEDVYIMRDGMRQSRGCGFVKFSSKETAVE
AMNALNGTYIMRGCEQPLVIRFADPKRPRPGESRG-GPAFGGPGFSPRSDAALVIRPTAN
LDESRG---RHMPPESWRPSSPRSMAPNQYNN-FGSDNPLALSCG-TVTSADNNAAFRPP
MFPGNGSLSNQTAVPTSSHMGMN-TSIVQGHHIGGQQIPPLQKPPGPPQNFPVQLQNAQP
GQP------LQGPIPQIG--QLQVP--QSAGPVSFGQNISSMQLPGQPPASQPLMQQNAS
-LGALQAPPSVQSNSMQAVPGQQQLPT-SVAPQVL--QQSMQQMPSQAPQLLLQQQA-AL
QSSYQSSQQAIYQLQ--QQLQLMQQ---QSNLNQQPSAQVPK----QSGQPVQSSNPSAP
GAIIPININATPQQV--GSPAVSLTCNWTEHTSPEGFNYYYNSITRESKWEKPEEYVLYE
QQQQQQQQQQQQQKLLLLQQHQQKIAVQQLQSPPQGQSLISMQPIQQLPQA-----QGQT
QMHMKQ-------------------QELNYSQFQAAGS--IDPNRIQQLVLGKVKAAGRN
NKALV
> Muacu.1: GSMUA_Achr1P09900_001
MDRHSDRFDDRS-----GDRFGD-GGGRRMPSRWSSDSPT------ERHPRYPRGGA---
GGG--------GDGGRYHPYRGSQDLPAPP-----GGGFRGGDPG-----GFSPPVSVGG
PRRG-FSGRSGSPDRTG-GNK---FAKLFIGAVPRTATEEDIRPLFEVHGDVIEVAFIKD
RKTGEQQGCCFVKYATSDEADRAIRALHNQYTLPGGSGPIQVRYADGDRNHHG-------
-AAEDKLFVASLNKLANAKEIEEIFSPYGRVEDVYLMRDSSGQSRGCGFVKFSTREMASA
ALNALNGIYVMSGCDQPLVVRFADPKRPRPGDQRS-GPAFGGPGFSPRSEAALVIRPTAN
LDEPRN---GRKSSDAWHPMNPESFG----------SSSHS-------------------
----NGTTSTLP-VPPSSQQGFN-PSMASLPSFVGQQVSQLEKPLMPPQNFPPHLKLN-T
QQPPVSHPNLQSPLQHFG--QLQLP--QSGGQNIPSQQLPG--LGGQAS-LQPLAQQSAS
-SMALQAPLSLQQQAMPATANLPQFATSNVTQQLL--QQPIQQFPAQLPQMLLQQQAQAL
QSSFQSSQQAILQLQ--QQLQQMQQQQHVSESTKLQSAWTG-----QSSSIPPTTASSTP
ASVVPTTAATLPNSVN-TSPAVPMTCNWTEHTSPDGFKYYYNSATQESKWEKPEEFTLFE
QQQQHQ-------KLLLLQQQQQKLSFQQLPSPSDTQSHTQIQPTQQVLSTQ----QMQP
QLMRQQSQMQLQLYQASGGTLQQNVQDLSYAQLKAAGSV-IDPAKVQQGISAAQEWALKN
KPAGS
> Muacu.2: GSMUA_Achr3P00880_001
MDRHGDRSGDRH-----GDRSGDGDGGRRTSSRWSSDSPT------HQHHRFPRGGG---
GGGSEGFSSGGGGAGRYHPYRVPQDSPVPPPPTSGGEGFRSGGRGGAGGGGFDPSMQMGG
PRRGGFSGRGGPPTDLGDGHK---FAKLFIGSVPRTASEEDIRPLFEEHGDVVEVAFIKD
RKTGEQQGCCFVKYTNSEEADRAIRALHNQYTLPGGLGPIQVRYADGEREHHG-------
-AVEDKLFVASLNKQATAKEIEEIFSPYGLVEDVYIMRDSSRQSRGCGFVKFASREMALA
ALKALNGVYIMRGCDQPLVVRFADPKRPRPSEPRG-GPAFGGPGVSPRSEAALVIRPTAN
LEEPRN---GQMPPDAWHSMNTQSLGPPPQLCVLGPTGGPS-------------------
----NGSTLSLS-APLLTEQSFN-PAMVSINPAAGQEISLLQKPLMPSQSLPTSLKLNQS
QQTPASNTNLQAPMQQLG--QLQSAGLTSFNQTLPSQQLPG--IGGQPSTSQSLIQQNAS
-SVALQAPLSVQQQAMPAIAQQ-QFPAPNAAQQLL--QQSVQQFPSQLPQMLLQQQAQTL
QSSFQSSQQAIIQLQ--QQLQLMQQQQ-LSHAAKAQSAWSGS----PTSSIASSTQSAKP
S-----------SAVN-ASPAVPLTCNWTEHTSPEGFKYYYNSITRESRWEKPQEFALFE
LQQQQQ-------QKLLLLQQQQKPALPQLPSQSDTQSHTQVQPAQQVSQTQ----QVQS
QMRNQQTQLQLS-------------MDFNYAQPQATGS--VDHSRVQQSIRVAQEWALKN
KSAGS
> Phpat.1: Pp3c13_15440V3.1.p
------------------------------------------------------------
-----------------------------------------------------MKGARWR
AS-------------------------------SYRLSQKSFR-----------------
--------CCFVKYSTVEEAERAIRALHNQKTLPGGVSPVQVRYADGERERLG-------
-AVEHKLFVGSLNKQASEKEIEELFIPYGRVDDVYIMRDEQKQSRGCAFIKYSQRDHAQA
AINALNGVHIMQGCDQPLAVRFADPKRPKGGDARVGGPGFGGPSFSPRQGSQGQQVQGGP
MHSQMGLSAGRVPQLSWRPQGVVGYGHLQVVPSPYGP----RGGPVTGVPQM--------
------------------------------VSQGGYQQAPQQRPQQQYVLQPSQQQQQPI
Q--------------------------------QIQQQ------------SQAYMPQQGP
PRPIIQLQPGGQQQ-SQQPQMLMQLQSQPAQLQRQ----QQQ-LSEQVALQPVGQLQ-AL
QPGQQHTQQQ------LQPQQVYHQ--VPQPQQLQQPAYYLP-----VQHSQAHAPVAAP
QPPAP-----------------QLTCDWSEHTSPEGYKYYYNSTTRESKWEKPEELKAFE
QQQQLT------QVTLPAATSTSG--MGYMHSQPVTNGSAELPRQQ--------------
------------------EISSMSNWGWRGKVAGTGDSGP--------------------
-----
> Phpat.2: Pp3c3_21560V3.1.p
-----------------------QAVSAIAVPPPYVAGMQATSPQQQQQLIYPPPALM-Q
HQLPLQQVQVQAQAAPMPAVPQQDGYGAAVT---AGSLHSMSPAQS--HSAPSMSGQKRD
SSGAPVHGGRD-----PTDGA---FVKLFVGSVPRTITEDEVRPMFAEHGNVIEVAIIKD
KRTGNQQGCCFVKYSTVEEADRAIRALHNQKTLPGGVAPVQVRYADGERERLG-------
-AVEHKLFVGSLNKQASEKEIEELFLPYGRVDDVYIMRDEQKQSRGCAFIKYSQRDHAQA
AINALNGVHIMQGCDQPLAVRFADPKRPKGGDARVGGPGVGGPGFSPRQGSLVQQGPGGS
MHAQMGHPAGRVPSMGWRPQAGLGLGPLQ-VPSPYGAATVARAGPVTGVPQMGGMMVSE-
--LMNGHLQNSISVSGQVAAPVMLPLSPQQVSQGYYQQATQQRPQQQYVLQPPQQQQQQI
QPLQL----------------------QPYVQMPLQQQ------------SQAYMQQQVP
PRPIMQVQPGQQQQQSQQPQVLMQLQLPPTQQQRQ----QQQQLPEQVAPQPVGQLQ-AL
QPVQQQTQQQPQSVQQLQPQQVYYQSSLPQSQQLQQPAYYLP-----VLQPQSLGSVAAP
QPPAP-----------------QLTCDWSEHTSAEGYKYYYNSSSGESKWEKPEELKAFE
QQQQQT------QAPVPAAISDSGQQMTYMQLQSVTSGPAEQPRQQGPPGANLFRIPDDF
TDESMKETFAVINARVGVERESGRNRGFGFVSFDSADSADTAIQRLNNVIQSFSLYILNL
MYRLL
> Glmax.3: Glyma.03G220900.1.p
-------------MENNPKE----------------------LPEQQRVNFNGDP-----
-HIHDNGN-----------SFNHFQP--------------TPAVDSGYALNHSMARS-LR
KRPWHHSNNGTSPDQVDVS------CKVYVAPVPRTATEDEIRPVFEEHGTIVEIVLLKH
KKTGTRQGSCFVKYATFDEADRAIKVLNNKYTFAGESYPVVVKFADRELERLGVRKKDPL
EEVADKVFVSSINKEATNKDIEEIFSPYGHVEDIFFKS-----THGYAFVKFSNREMALA
AIKGLNKTFTMRGCDHPLIVRFADPKKPKTGESRG-NYLSVNANFGPCSQEPAVWPLPN-
FGDSN-------------------------------------------------------
-------------------TGGIILPHAPY----HSTIAHPQVTSHMQNWEPGATVLQHP
FPP-----------------------------------------------HQVHPQVASM
SLGSIQAPK---LSSQL-----------------FITEVQRESHPADSSVQNIEQQLS--
--SQLPSQTESNPSTVTGITPPDMPTS-------SQDED---------------------
----------------------FPECDWSEHYCPDGDKYYYNCVTCESRWDKPEEYALYE
KESQKQ------QEQEDNSCSL--------SQLSLSSSQLVGQKQQFCRKQ---------
-------------------------IMTTSNQKQVLLLDRCDVIFLGQL-----------
-----
> Glmax.4: Glyma.19G217900.1.p
-------------MENNPKE----------------------QAEQQRVNFNGDP-----
-HIHDNGN-----------VFHHFQP--------------TPAVDSGYALNHSMARP-LR
KRPWHHSNNGTSPDQVDVS------CKVYVAPVPRTATEDEICTVFEEHGTIVEIVLLKH
KKTGTRQGSCFVKYATFDEADRAIKALNNKYTFAGESYPVVVKFADRELERLGVRKKDPL
EEVADKVFVSSINKEATNKEIEDIFSPYGHVEDIFFKS-----THGYAFVKFSNREMALA
AIKGLNKTFTMRGCDHPLIVRFADPKKPKTGESRG-NFLSVNANFGPCSQEPAVWPLPN-
FGDSN-------------------------------------------------------
-------------------NGGIILPHAPY----HSSIAHPQVTSHMQNWEPGATVLQHP
FPP-----------------------------------------------QQVHPHVASM
PLGSIQAPK---LSSQP-----------------FITEVPRQSHPADSSVQNIEQQLS-N
VRSQLPSQTESNPSTVTGITLPDMPTS-------PQDED---------------------
----------------------FPECDWSEHYCPDGDKYYYNCITCESRWDKPEEYALYE
KESQKQ------QEREDNCCSL--------SQLSLSSSQLVGQKQQ--------------
--------------------------ETDHDHKQSETIPVVG------------------
-----
> Mesat.2: Medtr7g109810.1
-----------------MLD----------------------IHQEQRVNFTGDP-----
-TNSQFPH-----------DFVNVSGN-----------GNIAAVDSGFPPPPRPPPN-HN
YPIPRKRQWGPPQDQVDVTGH----VKVYVAPVPRTASEADVRLVFQGYGTIVEVVLLRD
KATGVRQGSCLVKYSTFDEADMAIKALSNQYTFPGESSPVVVRFADRKRERFGLRRRDPP
EVVG-KVYVGCINNEASKQEIEEIFSPYGHIEDVVVLR-----NRGYGFVKFYNREMALA
AIKGLDRTFTMRGCDQPLIVRFAEPKKPRMGELRG-NYLPANASYGPSSQEPAAWPLPN-
FCDPN-------------------------------------------------------
-------------------TGGSNMHIAPH----HSRLPHQQVNAHIPNWQPVATVVQQQ
FPP-----------------------------------------------QHVHSQLTSM
PLRPLQAPN---LSSQP-----------------FITEVQRQFHPPDSLVQNIEQQLS--
--SQLPTQTERCN-TVVGSTSPDLHTN-------PQDEE---------------------
----------------------FPESDWSEHYCPDGNKYYYNCVTCESRWEKPGEYALYD
KESQKQ------HEQDDHSLLQ--------PQLSLSSSQEVSQKQQ--------------
-------------------------ETNHDDHMQSETSPVVEQV----------------
-----
>Potri.002G192900.1
-------------MERHRG------------DHQR-------HHELQHPNFNQHH-----
PDQNQFNN--------HNHSHYNYDS----------NQQMSGEANEPFIG-GLFRPNGRK
RGRFHSS------DYGDGGVN----AKLYIAPIPRTTTEENIRSLFEEHGSVVEVVLPRD
KRTGQQQAYCFVKYATFEEADRAIRALHNQHTIPGEVAPFKVRYADGERERPVAR-CSMV
GGFVDKLYVGSINKLASKQEIEEIFSPYGHVEDVYIARDELKQSRGCAFVKFAHRDMALA
AIKGLNGTLTMRGCDQPLIVRFADPKKPKTGELRG-SFAFGGPNFGPCSQQPMIRPAP--
------------------------------------------------------------
---------------------GCFLPNASFSMQQTSTTGVPQAVAHAAKQEFASPHITEQ
PLSSI---------------------------------------------KHSPSQLSQM
PLQHMQAPEKCFQSPQQ-----------------AIFDTHKQTQILEQ-----QQNQQ--
LALQEPAWTGNIQPASRNSVTSAVPPS-------PQIVD---------------------
----------------------PGECDWSEHSCPDGYKYYYNCITCESRWEKPVEITLFL
QQFQEE------KRLHGSNQQS--------SLSPVCSAEEVDQTQK--------------
--------------------------ELDRVQIQSETSPVIDPSCV--------------
-----
> Gossp.2: Gorai.001G144900.1
-------------MERHRDRGERLNPTPWYTNAQRPNFPPDYHHQHHYHPYNHHHNPQHR
PNQQQFDHRPTQQQFEHQSSQQQFEHQPGNQHHPEQHQQPISEQNDAFWSNGGNGPNAGR
KRGFHDSGRGASPDHNEGSSL----AKLYIATVPKTATEESIRFMFQEHGNVVEVIQPKD
KKTGERHGYCFVKYAMFEEAERAIAALNNRYMFPGESTTIKVRYADAERDRP--------
GPLPDKLYVGCLNKQASKREIEEIFSHYGHVLDVFIMRDEHREHRGCGFVQFSQRDMAQA
AIRGLSGIFTMKGCDQPLIVRSANPKRPRNGEPRG-NYAFNSMPSGPHLQELAMRSMPN-
LGDS--------------------------------------------------------
-------------------MAGHIPPNASYPGQHISTNPQPQGVSHWANPQVAACHVTYQ
SYPPV---------------------------------------------QQAHSQPTSL
PSQQTQTLQGSSQSSHP-----------------ADSEQKQQPLIPPASQVPSQQNGN--
VPKLESPQTGSSQPIAATSVVPIVPQS-------LETVA---------------------
----------------------LQESDWSEHTCPEGNKYYYNCVTCESRWNKPEEFALFE
KLLQKQ------QKVQNPSQHIQPDS--GPSVKQVSQSQEVQLQTYPMHLKLEV------
-------------------EQPFSTLGMDHMEIKSETSPVVDLTCV--------------
-----
> Vivin.2: GSVIVT01028149001
-------------MTTILDS------------------SCGLTPSLANLSFDHHRAG-FS
GDGHHHHN-----------HNHHFNGEPNDSYG-GGGFRTIGGGGHGPDHFG---PFSGR
KRWLNNS----GHDYNEGVAF----VKLYVGCVPRTVTEEDIRSLFEEHGKIVEVVLLKD
KRTGQQQECCFVKYATMDEADRAIKALNNQRTLPGGVAAIKVRYADGERERLANCPARPA
GPFEDKLYVGYLNKQASKREIEEIFSPYGIVEDIFIVRDDMKQSRGCGFVKLSNRDMAVA
AINALNGNYVMRGCDQPLIVRFADPKKPRIGESRG-HVAFGGPKFGPRSQEPLGWPAPN-
VGDPMWR-----------------------------------------QFLPNPLYPASP
NSTASSCQSSNVLWSASLLVSQISLLQEPLQSTLHFSTSLNLQVMQSNSSASVQPIPAHS
QPQVV---------------------------------------------SQTANQQPNV
PSAVQQPLHTWQQSPSQELQQAHTLQKGSQSLKEAVSEIQKQLHLAPPPTQNLEQQQNTT
QQTGSNPQTVASTGTLPPAVLPSIVSSSPAVCASSETAD---------------------
----------------------LLECDWSEHICPDGFKYYYNCETCESRWEKPEEYILFL
QQLPKH------QQLQNPSGQQCQSP----CHSQVLSTQQNFQTRIVPLQT---------
------------------------ELSHQKLHSPSSSSPAGSLSCASIACPTGFGP----
-----
> Solyc.2: Solyc08g007370.2.1
-------MDQRNGERRLIQP------------------EFHRNPHPAPPNWPSDDS--IS
RNDGNLDN-----------HRRNFPGDGNHYNR-RQHHQHHHRNPNFEQKFGGSAPFPVR
KRPFDQA----SSDFLDCGSF----VKLYVVGVPRPAEEEDVRSVFAAHGHIVEFVRLTD
KGTGLRKECCFVKYRTLDEANRAIVAFNGRYTFPGGEFPLTVRYADGERDRLG-------
---TQKLYVGGLRKQASKKEIEHVFSPYGIVEEVFLIADEHKQRRGSAFIRFACRDMAVA
AMNALHGTYIIKVCEHPLVIRFADPKKPKVGESR----------------------AP--
------------------------------------------------------------
-----------------------PLMNEQFNG--------NIAANQSN------------
------------------------------------------------------------
-----------HQSPNQ------------------------------------------T
PNNRSNPQTVFSTHVGSDNVLPSAASSVNAKSLNAEMVE---------------------
----------------------SIDCEWSDHICPDGNLYYYNCVTCESRWEKPEEFALYE
KKLEKL------DLQ-----QQDQHN----LKVPVRNTPEVSQMR---------------
----------------------------QELETASSAVPMACV-----------------
-----
> Aqcoe.2: Aquca_003_00497.1
---------------------------GFQLPSNHRNWIIKVNNNINDHLFKTIEECLLL
TTTTITTTVTTTIETLIEVKQLIINNAIKAT--VIHKIILLMDFEKKIMILVTLCLFLVE
NALFLSQVQQSCVRDENHTDN-GGHLKLFIANVPRRAIEDDIRPLFEEHGNVVEIYLIKD
KISGQRRGCCFVKYSSLEDAERAIKALHSQYTFPGILFFIITWYMNYIGSWSFLS-----
-TDERKVYVAGLNKQATENEIAEIFSTYGRVEDVCILRDNMKQSLGRGFVEFVQRDMVLA
AINALNGTYVMTGCDQPLIVRFAHPRKPKAGESRN-DAAFRGSGIGPRVHTSLDIRPES-
-NDGSPISVAHTQPNGWIKTSSQSSGPSSQAHDFASHSIAKNG-----------------
---------------AAPVRIATSSKHPVIEVPSGGQLLPLEKPLHPSLQFPPSLLSHTQ
ITPCTS------------------------------------QMQASHPPTQQLDQLQIP
SSVGPCSQALPSEHLNGNRKHSTQCHSHQSTFAAAAQLISLNVQTKDEPSTASQKQLCIL
QKPLQKSSNQLAEVLTPQLSQTATQEPRSDDAIQQSSFTGN------------------M
QQAAATTTVVTSSAVSPHTWTSPPTCEWSEHTCPDGFKYYYNCLTKESRWEKPKELIFSK
EQQQKLPVQDIQSRVQKLLISIDSACRYNGSGQSADFSNRDRGFYWGSSSGANRYGNSGC
GRRDQRGDWNNGDTQSYGWSKGDGDDQLSGWGIQGSGNNRTSDSGWNKGWSKDANVDAGD
QVGGW
