# Supplementary material for: Molecular variation in a functionally divergent homolog of FCA regulates flowering time in Arabidopsis thaliana
Source: Nat Commun. 2020 Nov 17;11:5830. doi: 10.1038/s41467-020-19666-0 (PMC7673134; doi:10.1038/s41467-020-19666-0)
Supplement: Supplementary file 9 — Source Data [file 41467_2020_19666_MOESM9_ESM.xlsx]

## Sheet: Figure 1b-d
Fig. 1b FLC expression in F2 population.								Fig. 1c FLC expression in F2 population.																		Fig. 1d FLC expression in F2 population.
	Marker: Chr2_p19497583	Bolting time	Marker: Chr2_p19497583	Bolting time	Marker: Chr2_p19497583	Bolting time		Background	Samples	UBC		Spliced FLC			Average Ct					Average	SD	SE				Background	Samples	Flowering time	Average
	ULL2-5 Type	76	Heterogous	49.5	LOV-1 Type	58.5		Chr5-QTL 1 Hets; Chr5-QTL 1 Hets	Ull2-5 haplotype1	23.88	24.8	18.9	18.86		24.34	18.88	-5.46	44.0173	Ull2-5 haplotype	48.1036	14.8538	11.6668				Chr5-QTL 1 Hets; Chr5-QTL 1 Hets	Ull2-5 haplotype1	33.5	49.5588
	ULL2-5 Type	29.5	Heterogous	32	LOV-1 Type	51			Ull2-5 haplotype2	25.56	25.68	19.9	19.99		25.62	19.945	-5.675	51.0911									Ull2-5 haplotype2	51
	ULL2-5 Type	35	Heterogous	44	LOV-1 Type	26			Ull2-5 haplotype3	25.12	25.5	19.75	19.82		25.31	19.785	-5.525	46.0459									Ull2-5 haplotype3	36.5
	ULL2-5 Type	33.5	Heterogous	97.5	LOV-1 Type	80			Ull2-5 haplotype4	25.23	25.47	19.27	19.29		25.35	19.28	-6.07	67.1819									Ull2-5 haplotype4	40
	ULL2-5 Type	37	Heterogous	96.5	LOV-1 Type	48.5			Ull2-5 haplotype5	24.07	25.01	18.75	18.98		24.54	18.865	-5.675	51.0911									Ull2-5 haplotype5	55.5
	ULL2-5 Type	51	Heterogous	75	LOV-1 Type	196			Ull2-5 haplotype6	25.1	25.21	20.11	20.15		25.155	20.13	-5.025	32.5594									Ull2-5 haplotype6	37
	ULL2-5 Type	43	Heterogous	71.8	LOV-1 Type	44			Ull2-5 haplotype7	24.75	24.9	18.95	19		24.825	18.975	-5.85	57.68									Ull2-5 haplotype7	45
	ULL2-5 Type	49.5	Heterogous	56.5	LOV-1 Type	77			Ull2-5 haplotype8	24.59	24.59	19.55	19.45		24.59	19.5	-5.09	34.0598									Ull2-5 haplotype8	52.5
	ULL2-5 Type	38	Heterogous	82.8	LOV-1 Type	39.8			Ull2-5 haplotype9	24.64	24.69	20.54	20.55		24.665	20.545	-4.12	17.3878									Ull2-5 haplotype9	44.5
	ULL2-5 Type	167	Heterogous	72.5	LOV-1 Type	116			Ull2-5 haplotype10	25.28	25.48	19.61	19.56		25.38	19.585	-5.795	55.5225									Ull2-5 haplotype10	61
	ULL2-5 Type	46	Heterogous	23.5	LOV-1 Type	32			Ull2-5 haplotype11	24.29	24.33	18.33	18.29		24.31	18.31	-6	64									Ull2-5 haplotype11	26.5
	ULL2-5 Type	70.5	Heterogous	49.5	LOV-1 Type	39			Ull2-5 haplotype12	25.6	25.53	20.39	20.51		25.565	20.45	-5.115	34.6552									Ull2-5 haplotype12	33
	ULL2-5 Type	41.5	Heterogous	55.8	LOV-1 Type	56			Ull2-5 haplotype13	24.5	24.62	18.95	18.99		24.56	18.97	-5.59	48.1679									Ull2-5 haplotype13	83
	ULL2-5 Type	48.5	Heterogous	53	LOV-1 Type	49			Ull2-5 haplotype14	24.74	24.81	19.31	19.52		24.775	19.415	-5.36	41.0696									Ull2-5 haplotype14	61
	ULL2-5 Type	45.5	Heterogous	56	LOV-1 Type	50			Ull2-5 haplotype15	25.05	25.25	19.59	19.61		25.15	19.6	-5.55	46.8507									Ull2-5 haplotype15	46
	ULL2-5 Type	64	Heterogous	72	LOV-1 Type	89.8			Ull2-5 haplotype16	25.53	25.82	20.24	20.31		25.675	20.275	-5.4	42.2243									Ull2-5 haplotype16	51
	ULL2-5 Type	31.5	Heterogous	64	LOV-1 Type	64.5			Ull2-5 haplotype17	25.69	25.64	19.25	19.29		25.665	19.27	-6.395	84.1563									Ull2-5 haplotype17	85.5
	ULL2-5 Type	36.5	Heterogous	75	LOV-1 Type	69			LOV-1 haplotype1	24.88	24.9	18.98	18.98		24.89	18.98	-5.91	60.1295	LOV-1 haplotype	68.2239	37.1789	4.3589					LOV-1 haplotype1	58.5	70.6737
	ULL2-5 Type	56.5	Heterogous	71	LOV-1 Type	74			LOV-1 haplotype2	24.97	24.95	19.09	19.08		24.96	19.085	-5.875	58.6883									LOV-1 haplotype2	51
	ULL2-5 Type	89.5	Heterogous	35	LOV-1 Type	71.5			LOV-1 haplotype3	25.5	25.43	18.91	18.9		25.465	18.905	-6.56	94.3532									LOV-1 haplotype3	77
	ULL2-5 Type	63	Heterogous	42	LOV-1 Type	105			LOV-1 haplotype4	25.9	25.71	20.11	20.09		25.805	20.1	-5.705	52.1646									LOV-1 haplotype4	39.8
	ULL2-5 Type	84	Heterogous	53	LOV-1 Type	53.5			LOV-1 haplotype5	25.26	24.97	21.01	20.95		25.115	20.98	-4.135	17.5695									LOV-1 haplotype5	39
	ULL2-5 Type	51.5	Heterogous	70	LOV-1 Type	43			LOV-1 haplotype6	25.48	25.03	18.97	19		25.255	18.985	-6.27	77.1717									LOV-1 haplotype6	74
	ULL2-5 Type	25	Heterogous	33	LOV-1 Type	91			LOV-1 haplotype7	25.25	25.15	19.1	19.07		25.2	19.085	-6.115	69.3104									LOV-1 haplotype7	105
	ULL2-5 Type	40	Heterogous	58.5	LOV-1 Type	60			LOV-1 haplotype8	26.22	26.21	20.69	20.56		26.215	20.625	-5.59	48.1679									LOV-1 haplotype8	53.5
	ULL2-5 Type	78	Heterogous	46	LOV-1 Type	85			LOV-1 haplotype9	24.98	24.87	20.7	20.48		24.925	20.59	-4.335	20.182									LOV-1 haplotype9	58
	ULL2-5 Type	55.5	Heterogous	61	LOV-1 Type	64			LOV-1 haplotype10	25.17	27.64	19.01	19.04		26.405	19.025	-7.38	166.572									LOV-1 haplotype10	96
	ULL2-5 Type	70.5	Heterogous	48.3	LOV-1 Type	92.5			LOV-1 haplotype11	24.69	24.5	19.22	19.13		24.595	19.175	-5.42	42.8137									LOV-1 haplotype11	67
	ULL2-5 Type	60	Heterogous	57.8	LOV-1 Type	93.5			LOV-1 haplotype12	26.18	26.15	18.9	18.92		26.165	18.91	-7.255	152.747									LOV-1 haplotype12	64
	ULL2-5 Type	112	Heterogous	64.5	LOV-1 Type	58			LOV-1 haplotype13	24.88	24.69	19.01	19.01		24.785	19.01	-5.775	54.7581									LOV-1 haplotype13	117
	ULL2-5 Type	34	Heterogous	55.3	LOV-1 Type	96			LOV-1 haplotype14	24.71	24.8	19.54	19.64		24.755	19.59	-5.165	35.8773									LOV-1 haplotype14	71
	ULL2-5 Type	57	Heterogous	61	LOV-1 Type	67			LOV-1 haplotype15	25.77	25.85	19.7	19.67		25.81	19.685	-6.125	69.7925									LOV-1 haplotype15	65
	ULL2-5 Type	37	Heterogous	53	LOV-1 Type	64			LOV-1 haplotype16	25.11	25.02	18.53	18.55		25.065	18.54	-6.525	92.0917									LOV-1 haplotype16	69
	ULL2-5 Type	48.5	Heterogous	69	LOV-1 Type	95			LOV-1 haplotype17	25.43	25.19	19.71	19.75		25.31	19.73	-5.58	47.8352									LOV-1 haplotype17	79.5
	ULL2-5 Type	45	Heterogous	60.8	LOV-1 Type	75.5			LOV-1 haplotype18	25.55	25.49	19.33	19.21		25.52	19.27	-6.25	76.1093									LOV-1 haplotype18	69
	ULL2-5 Type	90	Heterogous	61.2	LOV-1 Type	139			LOV-1 haplotype19	26.61	26.5	20.67	20.63		26.555	20.65	-5.905	59.9214									LOV-1 haplotype19	89.5
	ULL2-5 Type	52.5	Heterogous	46.5	LOV-1 Type	39.5
	ULL2-5 Type	19	Heterogous	64	LOV-1 Type	35													Changes	1.41827
	ULL2-5 Type	104	Heterogous	64.5	LOV-1 Type	250
	ULL2-5 Type	44.5	Heterogous	69	LOV-1 Type	55.5
	ULL2-5 Type	53	Heterogous	68	LOV-1 Type	68.8
	ULL2-5 Type	97.7	Heterogous	33	LOV-1 Type	80
	ULL2-5 Type	59	Heterogous	74.8	LOV-1 Type	117
	ULL2-5 Type	51.8	Heterogous	69.5	LOV-1 Type	107.5
	ULL2-5 Type	61	Heterogous	44	LOV-1 Type	97
	ULL2-5 Type	26.5	Heterogous	50	LOV-1 Type	179
	ULL2-5 Type	119	Heterogous	39	LOV-1 Type	56.5
	ULL2-5 Type	35.5	Heterogous	40.5	LOV-1 Type	56
	ULL2-5 Type	65	Heterogous	79	LOV-1 Type	65.5
	ULL2-5 Type	43	Heterogous	49.5	LOV-1 Type	34
	ULL2-5 Type	33	Heterogous	58	LOV-1 Type	69.5
	ULL2-5 Type	32	Heterogous	42.5	LOV-1 Type	220
	ULL2-5 Type	80	Heterogous	52.5	LOV-1 Type	105
	ULL2-5 Type	83	Heterogous	38	LOV-1 Type	71
	ULL2-5 Type	61	Heterogous	31.5	LOV-1 Type	79
	ULL2-5 Type	46	Heterogous	47.5	LOV-1 Type	65
	ULL2-5 Type	53	Heterogous	35.8	LOV-1 Type	69
	ULL2-5 Type	44.5	Heterogous	59.5	LOV-1 Type	85
	ULL2-5 Type	51	Heterogous	32	LOV-1 Type	67.5
	ULL2-5 Type	61.8	Heterogous	51.8	LOV-1 Type	59.5
	ULL2-5 Type	85.5	Heterogous	59	LOV-1 Type	79.5
	ULL2-5 Type	58.5	Heterogous	42	LOV-1 Type	118
	ULL2-5 Type	68.5	Heterogous	69	LOV-1 Type	104
	ULL2-5 Type	55.5	Heterogous	76.2	LOV-1 Type	69
	ULL2-5 Type	26	Heterogous	48	LOV-1 Type	89.5
	ULL2-5 Type	44	Heterogous	79.5	LOV-1 Type	78
	ULL2-5 Type	53.85	Heterogous	60	LOV-1 Type	24
	ULL2-5 Type	90.5	Heterogous	69.2	LOV-1 Type	80
	ULL2-5 Type	44	Heterogous	48	LOV-1 Type	83
			Heterogous	78.5	LOV-1 Type	32
			Heterogous	55	LOV-1 Type	64
			Heterogous	38.5	LOV-1 Type	70
			Heterogous	65	LOV-1 Type	75
			Heterogous	100.5	LOV-1 Type	98
			Heterogous	67
			Heterogous	74.5
			Heterogous	65
			Heterogous	54
			Heterogous	47
			Heterogous	54
			Heterogous	43
			Heterogous	44
			Heterogous	51.2
			Heterogous	58
			Heterogous	42
			Heterogous	39.2
			Heterogous	43.5
			Heterogous	54
			Heterogous	84.5
			Heterogous	57
			Heterogous	49.5
			Heterogous	60
			Heterogous	71
			Heterogous	64
			Heterogous	61
			Heterogous	71
			Heterogous	48
			Heterogous	48
			Heterogous	39.2
			Heterogous	71
			Heterogous	54
			Heterogous	43
			Heterogous	60.5
			Heterogous	48.5
			Heterogous	29.5
			Heterogous	50.8
			Heterogous	83.5
			Heterogous	45.5
			Heterogous	52.5
			Heterogous	39.5
			Heterogous	99
			Heterogous	41
			Heterogous	71.5
			Heterogous	59
			Heterogous	44
			Heterogous	34
			Heterogous	39
			Heterogous	71
			Heterogous	31
			Heterogous	126
			Heterogous	27
			Heterogous	55.5
			Heterogous	33
			Heterogous	78
			Heterogous	47.8
			Heterogous	62.5
			Heterogous	71.2
			Heterogous	62
			Heterogous	70
			Heterogous	71.5
			Heterogous	92.5
			Heterogous	40
			Heterogous	83.5
			Heterogous	79
			Heterogous	71.5
			Heterogous	71.5

## Sheet: Figure 2b-k
Fig. 2b test ssf-1 ssf-2 mutants flowering time under LD condition.									Fig. 2c test ssf-1 ssf-2 mutants flowering time under SD condition.									Fig. 2d Spliced FLC in Col-0,ssf-1 and ssf-2 in LD											Fig. 2e Spliced FLC in Col-0,ssf-1 and ssf-2 in SD											Fig. 2f, 2g FLC expression of NV T10 and T30 in ssf-2 mutants.
Number	name	day to flowering	name	day to flowering	name	day to flowering			Number	name	day to flowering	name	day to flowering	name	day to flowering				Col-0-1	Col-0-2	Col-0-3	ssf-1-1	ssf-1-2	ssf-1-3	ssf-2-1	ssf-2-2	ssf-2-3			Col-0-1	Col-0-2	Col-0-3	ssf-1-1	ssf-1-2	ssf-1-3	ssf-2-1	ssf-2-2	ssf-2-3			NVCOL-1	NVCOL-2	NVCOL-3	NVssf-2-1	NVssf-2-2	NVssf-2-3	T10COL-1	T10COL-2	T10COL-3
1	COL-0	31	ssf-1	25	ssf-2	22			1	COL-0	65	ssf-1	45	ssf-2	42			UBC	25.52	25.45	25.67	26.34	26.16	26.16	26.59	25.74	26.13		UBC	21.06	21.05	21.09	21.65	21.61	21.59	22.23	22.25	22.2		UBC	22.31	21.99	22.17	22.23	22.02	23.17	22.25	22.17	22.05
2	COL-0	31	ssf-1	25	ssf-2	22			2	COL-0	65	ssf-1	46	ssf-2	42				25.31	25.74	25.74	25.85	25.96	26.12	26.25	25.97	26.06			19.93	19.92	19.94	21.47	21.32	21.44	21.98	22	22.06			22.26	21.9	22.13	22.16	22.04	23.16	22.2	22.17	21.91
3	COL-0	31	ssf-1	25	ssf-2	24			3	COL-0	63	ssf-1	46	ssf-2	45			FLC	30.91	30.86	32.63	33.66	34.16	33.64	34.64	34.46	34.52		FLC	24.02	23.99	24.05	26.3	26.22	26.26	28.58	28.26	28.38		FLCSP	25.45	25.03	25.28	26.83	26.73	27.76	27.84	27.74	27.54
4	COL-0	31	ssf-1	25	ssf-2	24			4	COL-0	63	ssf-1	46	ssf-2	42				31.28	31.43	31.47	33.63	33.89	33.07	34.67	34.79	34.81			23.08	22.96	23.1	25.79	25.73	25.96	28.04	28.1	27.98			25.24	24.88	25.15	26.81	26.51	27.45	27.63	27.46	27.48
5	COL-0	31	ssf-1	24	ssf-2	23			5	COL-0	62	ssf-1	45	ssf-2	42
6	COL-0	30	ssf-1	24	ssf-2	23			6	COL-0	63	ssf-1	45	ssf-2	42				25.415	25.595	25.705	26.095	26.06	26.14	26.42	25.855	26.095			20.495	20.485	20.515	21.56	21.465	21.515	22.105	22.125	22.13			22.285	21.945	22.15	22.195	22.03	23.165	22.225	22.17	21.98
7	COL-0	32	ssf-1	24	ssf-2	23			7	COL-0	64	ssf-1	44	ssf-2	43				31.095	31.145	32.05	33.645	34.025	33.355	34.655	34.625	34.665			23.55	23.475	23.575	26.045	25.975	26.11	28.31	28.18	28.18			25.345	24.955	25.215	26.82	26.62	27.605	27.735	27.6	27.51
8	COL-0	31	ssf-1	24	ssf-2	25			8	COL-0	64	ssf-1	45	ssf-2	43
9	COL-0	33	ssf-1	25	ssf-2	25			9	COL-0	63	ssf-1	45	ssf-2	43				5.68	5.55	6.345	7.55	7.965	7.215	8.235	8.77	8.57			3.055	2.99	3.06	4.485	4.51	4.595	6.205	6.055	6.05			3.06	3.01	3.065	4.625	4.59	4.44	5.51	5.43	5.53
10	COL-0	32	ssf-1	25	ssf-2	24			10	COL-0	63	ssf-1	45	ssf-2	44				0.0195052	0.0213444	0.0123017	0.00533609	0.00400218	0.00673083	0.00331908	0.00229069	0.00263132			0.120324	0.125869	0.119908	0.0446561	0.0438889	0.0413778	0.0135553	0.0150405	0.0150928			0.119908	0.124137	0.119493	0.0405262	0.0415214	0.0460709	0.0219445	0.0231957	0.0216423
11	COL-0	31	ssf-1	25	ssf-2	24			11	COL-0	63	ssf-1	45	ssf-2	40
12	COL-0	31	ssf-1	23	ssf-2	23			12	COL-0	63	ssf-1	46	ssf-2	40			Average		0.0177171			0.00535637			0.00274703			Average		0.122034			0.0433076			0.0145629
13	COL-0	31	ssf-1	24	ssf-2	23			13	COL-0	62	ssf-1	46	ssf-2	40			SD		0.00390218			0.00111406			0.000427737			SD		0.00271744			0.00140006			0.000712778				FLCSP			Average	SD				FLCSP
14	COL-0	31	ssf-1	23	ssf-2	22			14	COL-0	62	ssf-1	46	ssf-2	40			SE		0.00275967			0.000787879			0.000302501			SE		0.00192181			0.00099014			0.000504086			NVCOL-1	0.119908		0.989509					NVCOL-1	0.119908
15	COL-0	30	ssf-1	23	ssf-2	23			15	COL-0	62	ssf-1	44	ssf-2	41																									NVCOL-2	0.124137	0.121179	1.0244	1	0.0173131			NVCOL-2	0.124137
16	COL-0	31	ssf-1	25	ssf-2	23			16	COL-0	61	ssf-1	45	ssf-2	41				1.10092	1.20473	0.694341	0.301184	0.225894	0.379906	0.187338	0.129293	0.148519			0.985991	1.03143	0.982579	0.365932	0.359645	0.339068	0.111078	0.123249	0.123677		NVCOL-3	0.119493		0.986086					NVCOL-3	0.119493
17	COL-0	30	ssf-1	25	ssf-2	24			17	COL-0	63	ssf-1	45	ssf-2	41					Col-0			ssf-1			ssf-2					Col-0			ssf-1			ssf-2			NVssf-2-1	0.0405262	0.334432						NVssf-2-1	0.0405262
18	COL-0	30	ssf-1	25	ssf-2	22			18	COL-0	63	ssf-1	45	ssf-2	42			Average		1			0.302328			0.15505			Average		1			0.354882			0.119335			NVssf-2-2	0.0415214	0.342645		0.352422	0.0199181			NVssf-2-2	0.0415214
19	COL-0	31	ssf-1	25	ssf-2	23			19	COL-0	63	ssf-1	45	ssf-2	42			SD		0.22025			0.0628806			0.0241426			SD		0.0222679			0.0114727			0.00584082			NVssf-2-3	0.0460709	0.380188						NVssf-2-3	0.0460709
20	COL-0	31	ssf-1	24	ssf-2	23			20	COL-0	62	ssf-1	44	ssf-2	42			SE		0.155764			0.04447			0.017074			SE		0.0157482			0.00811365			0.00413071			T10COL-1	0.0219445	0.181091						T10COL-1	0.0219445
21	COL-0	32	ssf-1	24	ssf-2	23			21	COL-0	62	ssf-1	45	ssf-2	45																									T10COL-2	0.0231957	0.191416		0.183702	0.00554924			T10COL-2	0.0231957
22	COL-0	32	ssf-1	24	ssf-2	23			22	COL-0	62	ssf-1	46	ssf-2	42																									T10COL-3	0.0216423	0.178598						T10COL-3	0.0216423
23	COL-0	32	ssf-1	24	ssf-2	22			23	COL-0	62	ssf-1	44	ssf-2	42																									T10ssf-2-1	0.00541058	0.0446494						T10ssf-2-1	0.00541058
24	COL-0	32	ssf-1	24	ssf-2	24			24	COL-0	62	ssf-1	42	ssf-2	41																									T10ssf-2-2	0.00491021	0.0405202		0.0448466	0.0036157			T10ssf-2-2	0.00491021
25	COL-0	33	ssf-1	26	ssf-2	23			25	COL-0	62	ssf-1	44	ssf-2	43																									T10ssf-2-3	0.00598265	0.0493702						T10ssf-2-3	0.00598265
26	COL-0	32	ssf-1	26	ssf-2	22			26	COL-0	62	ssf-1	44	ssf-2	42																									T30COL-1	0.00428943	0.0353974						T30COL-1	0.00428943
27	COL-0	33	ssf-1	25	ssf-2	20			27	COL-0	59	ssf-1	45	ssf-2	40																									T30COL-2	0.0043493	0.0358915		0.0348101	0.00119698			T30COL-2	0.0043493
28	COL-0	33	ssf-1	25	ssf-2	23			28	COL-0	63	ssf-1	44	ssf-2	43																									T30COL-3	0.00401607	0.0331416						T30COL-3	0.00401607
29	COL-0	33	ssf-1	26	ssf-2	22			29	COL-0	63	ssf-1	46	ssf-2	42																									T30ssf-2-1	0.00343613	0.0283558						T30ssf-2-1	0.00343613
30	COL-0	32	ssf-1	26	ssf-2	23			30	COL-0	62	ssf-1	46	ssf-2	42																									T30ssf-2-2	0.00298098	0.0245997		0.0245232	0.00316092			T30ssf-2-2	0.00298098
31	COL-0	32	ssf-1	26	ssf-2	23			31	COL-0	62	ssf-1	46	ssf-2	42																									T30ssf-2-3	0.00249802	0.0206142						T30ssf-2-3	0.00249802
32	COL-0	32	ssf-1	24	ssf-2	23			32	COL-0	62	ssf-1	46	ssf-2	42
33	COL-0	32	ssf-1	25	ssf-2	23			33	COL-0	62	ssf-1	46	ssf-2	42
34	COL-0	31	ssf-1	25	ssf-2	23			34	COL-0	61	ssf-1	45	ssf-2	41
35	COL-0	31	ssf-1	25	ssf-2	24			35	COL-0	61	ssf-1	45	ssf-2	42
36	COL-0	31	ssf-1	24	ssf-2	24			36	COL-0	61	ssf-1	46	ssf-2	44
37	COL-0	30	ssf-1	24	ssf-2	23			37	COL-0	62	ssf-1	44	ssf-2	42
38	COL-0	31	ssf-1	25	ssf-2	24			38	COL-0	60	ssf-1	46	ssf-2	42
39	COL-0	31	ssf-1	25	ssf-2	22			39	COL-0	62	ssf-1	46	ssf-2	43
40	COL-0	30	ssf-1	25	ssf-2	24			40	COL-0	64	ssf-1	44	ssf-2	43
41	COL-0	31	ssf-1	25	ssf-2	23			41	COL-0	64	ssf-1	45	ssf-2	42
42	COL-0	32	ssf-1	26	ssf-2	23			42	COL-0	64	ssf-1	46	ssf-2	42
43	COL-0	33	ssf-1	23	ssf-2	23			43	COL-0	63	ssf-1	46	ssf-2	43
44	COL-0	31	ssf-1	23	ssf-2	23			44	COL-0	64	ssf-1	46	ssf-2	43
45	COL-0	32	ssf-1	26	ssf-2	22			45	COL-0	65	ssf-1	45	ssf-2	42
46	COL-0	31	ssf-1	23	ssf-2	22			46	COL-0	63	ssf-1	45	ssf-2	41
47	COL-0	32	ssf-1	21	ssf-2	22			47	COL-0	62	ssf-1	45	ssf-2	41
48	COL-0	32	ssf-1	24	ssf-2	23			48	COL-0	62	ssf-1	45	ssf-2	41
Fig. 2h FLC expression in ssf-2 and double mutants.																		Fig. 2i SSF promotes FLC-LUC expression.
	FLC			Average	SD	SE													FLC Promoter+SSF-1	FLC Promoter+SSF-2	FLC Promoter+SSF-3	FLC Promoter+SSF-4	FLC Promoter+SSF-5	FLC Promoter-1	FLC Promoter-2	FLC Promoter-3	FLC Promoter-4	FLC Promoter-5
Col-0	0.00195312		1.02153															LUC	35118	33758	30206	31552	32493	34428	34976	33806	34462	31464
Col-0	0.00193069	0.00191195	1.0098	1	0.0226687	0.0160316												R-LUC	23593148	22474772	24160980	24663846	25289880	13780414	12478618	11782515	13324149	11356323
Col-0	0.00185204		0.968665																FLC Promoter+SSF-1	FLC Promoter+SSF-2	FLC Promoter+SSF-3	FLC Promoter+SSF-4	FLC Promoter+SSF-5	FLC Promoter-1	FLC Promoter-2	FLC Promoter-3	FLC Promoter-4	FLC Promoter-5
ssf-2	0.000550616		0.287986																0.00148848	0.00150204	0.0012502	0.00127928	0.00128482	0.00249833	0.00280287	0.00286917	0.00258643	0.00277062
ssf-2	0.00080058		0.418724	0.352667	0.0533823	0.0377527
ssf-2	0.000671651		0.351291																						Average	SD	SE
CF	0.0840078		43.9382																FLC promoter-LUC-1	0.00148848				1.0937
CF	0.0885928		46.3363	45.2541	0.992854	0.70216													FLC promoter-LUC-2	0.00150204				1.10366
CF	0.0869703		45.4877																FLC promoter-LUC-3	0.0012502	0.00136096	0.000110365		0.918611	1	0.0810933	0.0405466
ColFRI ssf-2	0.0672961		35.1976																FLC promoter-LUC-4	0.00127928				0.939981
ColFRI ssf-2	0.0698304		36.5231	35.2398	1.03105	0.729172													FLC promoter-LUC-5	0.00128482				0.944053
ColFRI ssf-2	0.0650037		33.9986																FLC promoter-LUC+SSF-1	0.00249833				1.8357
fca-9	0.0782011		40.9012																FLC promoter-LUC+SSF-2	0.00280287				2.05948
fca-9	0.0817106		42.7367	42.4916	1.21093	0.856388													FLC promoter-LUC+SSF-3	0.00286917	0.00270548	0.000139718		2.10819	1.98792	0.102661	0.0513306
fca-9	0.0838139		43.8368																FLC promoter-LUC+SSF-4	0.00258643				1.90044
fca-9 ssf-2	0.0587202		30.7121																FLC promoter-LUC+SSF-5	0.00277062				2.03577
fca-9 ssf-2	0.0642571		33.6081	32.6687	1.38386	0.978682
fca-9 ssf-2	0.0644058		33.6858
Fig. 2j PolII ChIP																													Average		SD		SE
	Col input-1	Col input-2	Col input-3	Col-1	Col-2	Col-3	ssf input-1	ssf input-2	ssf input-3	ssf-1	ssf-2	ssf-3			Col-1/input	Col-2/input	Col-3/input	ssf-2-1/input	ssf-2-2/input	ssf-2-3/input		Col-1/input /AtSN1	Col-2/input /AtSN1	Col-3/input /AtSN1	ssf-2-1/input /AtSN1	ssf-2-2/input /AtSN1	ssf-2-3/input /AtSN1	Primer	Col-0	ssf-2
-1599	25.63	25.6	25.62	29.92	30.15	30.28	29.78	30.15	30.64	32.69	33.72	34.55			4.29	4.55	4.66	2.91	3.57	3.91		1.65696	1.38371	1.28213	0.882381	0.55844	0.44119	-1599	1.44093	0.627337	0.158285	0.186588	0.111941	0.131957
-501	26.35	26.24	26.31	30.53	30.28	30.55	30.56	30.11	30.63	35.07	34	36.46			4.18	4.04	4.24	4.51	3.89	5.83		1.78824	1.97047	1.7154	0.291077	0.447349	0.116587	-501	1.8247	0.285004	0.107279	0.135102	0.075869	0.0955457
-378	26.61	26.7	26.62	30.82	30.73	30.6	30.31	31.54	30.36	34.43	35.47	35.18			4.21	4.03	3.98	4.12	3.93	4.82		1.75144	1.98418	2.05415	0.381426	0.435116	0.234795	-378	1.92992	0.350446	0.129399	0.084664	0.0915126	0.0598755
-293	28.71	28.8	28.88	34.19	33.82	33.68	34.58	34.33	34.08	38.45	38.56	39.01			5.48	5.02	4.8	3.87	4.23	4.93		0.726251	0.998989	1.16356	0.453594	0.353424	0.217558	-293	0.962932	0.341526	0.18034	0.0967278	0.127539	0.0684072
-158	27.46	27.2	26.57	32.51	31.81	32.03	32.56	32.71	32.71	36.31	37.66	36.78			5.05	4.61	5.46	3.75	4.95	4.07		0.97843	1.32734	0.73639	0.492936	0.214563	0.394876	-158	1.01405	0.367459	0.242567	0.115287	0.171547	0.0815327
-70	26.25	26.01	25.77	30.43	30.56	30.71	29.69	29.8	29.98	35.22	33.84	33.88			4.18	4.55	4.94	5.53	4.04	3.9		1.78824	1.38371	1.05595	0.143535	0.403174	0.444259	-70	1.4093	0.330323	0.299504	0.13314	0.211813	0.0941581
-10	25.76	25.97	26.01	30.83	30.51	30.63	29.3	29.28	29.32	34.11	34.71	35.69			5.07	4.54	4.62	4.81	5.43	6.37		0.96496	1.39333	1.31817	0.236428	0.153837	0.0801848	-10	1.22549	0.156817	0.18676	0.0638208	0.132079	0.045135
48	28.6	28.13	28.11	32.2	32.85	32.62	32.28	31.59	32.57	35.2	36.72	38.29			3.6	4.72	4.51	2.92	5.13	5.72		2.67315	1.2299	1.42261	0.876286	0.189395	0.125824	48	1.77522	0.397168	0.639788	0.33978	0.452467	0.240297
C2	29.13	28.96	28.92	33.96	37.15	35.27	34.49	33.71	33.98	37.77	37.03	36.12			4.83	8.19	6.35	3.28	3.32	2.14		1.13961	0.110993	0.397366	0.682771	0.6641	1.5047	C2	0.549323	0.950523	0.43346	0.391935	0.306549	0.277182
543	26.11	25.89	25.85	30.93	31.17	30.23	30.88	31.25	31.02	34.92	33.99	34.44			4.82	5.28	4.38	4.04	2.74	3.42		1.14754	0.834244	1.55675	0.403174	0.99273	0.619628	543	1.17951	0.671844	0.295829	0.243501	0.209214	0.172207
1001	29.47	29.32	29.63	33.55	34.12	35.28	35.46	35.69	35.8	38.84	38.04	38.89			4.08	4.8	5.65	3.38	2.35	3.09		1.91659	1.16356	0.645523	0.637048	1.30087	0.77888	1001	1.24189	0.905598	0.521858	0.285432	0.369065	0.201861
1099	30.59	30.89	30.88	37.65	38.8	37.65	38.14	38.65	38.12	42.03	42.63	42.82			7.06	7.91	6.77	3.89	3.98	4.7		0.242918	0.134767	0.297001	0.447349	0.420295	0.25516	1099	0.224895	0.374268	0.0674467	0.0849433	0.0476992	0.060073
1424	25.9	25.68	25.86	30.9	30.9	30.93	30.65	30.72	31.24	35.81	34.58	35.8			5	5.22	5.07	5.16	3.86	4.56		1.01293	0.869671	0.96496	0.185498	0.456749	0.281162	1424	0.949188	0.307803	0.059541	0.112329	0.0421082	0.0794404
3088	25.81	25.89	25.65	30.33	30.76	30.65	30.92	31.13	31.87	34.97	34.47	35.01			4.52	4.87	5	4.05	3.34	3.14		1.41278	1.10845	1.01293	0.400389	0.654958	0.752349	3088	1.17806	0.602565	0.170497	0.148386	0.120578	0.104941
3291	31.13	29.45	30.2	37.25	36.15	36.53	35.91	36.63	37.33	40.52	41.78	40.98			6.12	6.7	6.33	4.61	5.15	3.65		0.466045	0.311767	0.402913	0.271585	0.186788	0.528316	3291	0.393575	0.328896	0.0633288	0.145198	0.044787	0.102686
G2	26.9	26.75	26.91	32.57	32.74	33.04	32.32	32.36	32.57	38.95	38.17	38.31			5.67	5.99	6.13	6.63	5.81	5.74		0.636636	0.50999	0.462826	0.0669614	0.118214	0.124091	G2	0.536484	0.103089	0.0733892	0.0256584	0.0519018	0.018146
4213	25.84	25.25	25.92	30.32	30.62	29.83	31.45	30.19	30.84	33.9	34.3	33.68			4.48	5.37	3.91	2.45	4.11	2.84		1.4525	0.783791	2.15627	1.21375	0.384079	0.92625	4213	1.46419	0.84136	0.560375	0.34399	0.396305	0.243275
5030	25.6	25.72	25.71	30.45	30.25	30.5	30.35	30.79	30.61	34.95	34.1	35.22			4.85	4.53	4.79	4.6	3.31	4.61		1.12392	1.40303	1.17165	0.273474	0.66872	0.271585	5030	1.23287	0.404593	0.121889	0.186768	0.0862014	0.132085
5534	26.11	26.01	25.94	31.03	30.53	30.47	30.62	30.47	29.96	34.28	34.85	33.49			4.92	4.52	4.53	3.66	4.38	3.53		1.07069	1.41278	1.40303	0.524667	0.318524	0.57414	5534	1.2955	0.472443	0.159014	0.110696	0.112457	0.0782855
5948	27.2	27.36	27.31	31.22	31.89	31.37	31.43	31.01	31.99	34.51	35.28	36.08			4.02	4.53	4.06	3.08	4.27	4.09		1.99798	1.40303	1.94334	0.784298	0.34376	0.38944	5948	1.78145	0.505833	0.268514	0.197786	0.189897	0.139877
6768	26.64	26.49	26.34	30.68	30.77	30.81	31.28	30.6	30.65	35.51	34.11	35.54			4.04	4.28	4.47	4.23	3.51	4.89		1.97047	1.66849	1.46261	0.353424	0.582154	0.223675	6768	1.70052	0.386418	0.208569	0.148197	0.147503	0.104807
ATSN1	26.16	26.15	26.02	30.84	31.57	31.07	31.8	31.59	31.68	34.12	33.9	35.99			4.68	5.42	5.05	2.32	2.31	4.31		1.26448	0.757092	0.97843	1.3282	1.33744	0.33436	ATSN1	1	1	0.2077	0.470694	0.146888	0.332881
Fig. 2k SSF-GFP ChIP																													Average									Average		SD		SE
	Col-input-1	Col-input-2	Col-input-3	Col-1	Col-2	Col-3	SSF-GFP-INPUT-1	SSF-GFP-INPUT-2	SSF-GFP-INPUT-3	SSF-GFP-1	SSF-GFP-2	SSF-GFP-3			Col-1/input	Col-2/input	Col-3/input	SSF-GFP-1/input	SSF-GFP-2/input	SSF-GFP-3/input		Col-1/input /AtSN1	Col-2/input /AtSN1	Col-3/input /AtSN1	SSF-GFP-1/input /AtSN1	SSF-GFP-2/input /AtSN1	SSF-GFP-3/input /AtSN1	Primer	Col-0		Col-1/input /AtSN1/COL-0	Col-2/input /AtSN1/COL-0	Col-3/input /AtSN1/COL-0	SSF-GFP-1/input /AtSN1/COL-0	SSF-GFP-2/input /AtSN1/COL-0	SSF-GFP-3/input /AtSN1/COL-0	Primer	Col-0	ssf-2
-1599	26.63	26.66	26.74	32.03	32.52	32.25	28.75	28.71	28.8	30.56	30.26	30.22			5.4	5.86	5.51	1.81	1.55	1.42		1.30079	0.945654	1.20529	2.10292	2.5182	2.75565	-1599	1.15058		1.13055	0.821895	1.04755	1.82771	2.18864	2.39502	-1599	1	2.13712	0.130418	0.23445	0.0922332	0.165806
-501	27.03	27.13	27.2	33.05	32.27	32.5	28.57	28.68	28.45	30.07	30.17	29.67			6.02	5.14	5.3	1.5	1.49	1.22		0.846384	1.55766	1.39415	2.60701	2.62514	3.16541	-501	1.26607		0.668515	1.23032	1.10117	2.05914	2.07346	2.5002	-501	1	2.21093	0.240252	0.204624	0.16991	0.144713
-378	27.56	27.54	27.56	33.75	33.76	33.79	28.73	28.79	28.74	30.09	30.21	30.61			6.19	6.22	6.23	1.36	1.42	1.87		0.752302	0.73682	0.73173	2.87267	2.75565	2.01726	-378	0.740284		1.01623	0.99532	0.988445	3.8805	3.72242	2.72497	-270	1	3.44263	0.0118175	0.511548	0.00835751	0.361774
-293	30.27	30.6	30.53	36.91	39.91	37.41	31.98	31.76	32.3	33.78	33.44	33.66			6.64	9.31	6.88	1.8	1.68	1.36		0.550717	0.0865324	0.466317	2.11755	2.30121	2.87267	-293	0.367856		1.4971	0.235235	1.26766	5.75646	6.25575	7.80924	-253	1	6.60715	0.548823	0.874104	0.388135	0.618178
-158	27.25	27.15	27.56	33.7	34.53	33.15	28.49	28.35	28.5	30.86	30.74	30.17			6.45	7.38	5.59	2.37	2.39	1.67		0.578344	0.435275	0.986233	1.46409	1.44393	2.20381	-158	0.666617		0.86758	0.652961	1.47946	2.19629	2.16605	3.30596	-185	1	2.5561	0.350167	0.530374	0.247643	0.375087
-70	26.74	26.96	26.94	32.79	32.17	32.92	28.74	28.83	28.84	30.32	30.48	30.5			6.05	5.21	5.98	1.58	1.65	1.66		0.828965	1.48389	0.870179	2.46638	2.34957	2.33334	-70	1.06101		0.781297	1.39856	0.820141	2.32455	2.21446	2.19916	-158	1	2.24606	0.282271	0.0558551	0.199626	0.0395015
-10	26.2	26.91	26.71	33.62	32.59	32.29	28.47	28.33	28.34	29.84	30.07	30.46			7.42	5.68	5.58	1.37	1.74	2.12		0.320719	1.07132	1.14821	2.85283	2.20747	1.6963	-10	0.846748		0.378766	1.26521	1.35602	3.36916	2.607	2.00332	48	1	2.65982	0.44084	0.558854	0.311768	0.395229
48	29.56	30.74	30.18	36.35	37.35	36.23	31.09	30.72	31.14	32.71	32.79	33.18			6.79	6.61	6.05	1.62	2.07	2.04		0.496334	0.562289	0.828965	2.39893	1.75612	1.79302	48	0.629196		0.788839	0.893662	1.3175	3.8127	2.79106	2.8497	38	1	3.15115	0.228548	0.468395	0.161632	0.331255
C2	29.09	29.01	29.28	33.96	36.68	33.93	29.49	30.13	30.13	32.24	32.07	31.57			4.87	7.67	4.65	2.75	1.94	1.44		1.87824	0.269692	2.18765	1.09611	1.92171	2.71771	C2	1.4452		1.29965	0.186613	1.51374	0.758451	1.32973	1.88052	98	1	1.3229	0.581755	0.458106	0.411425	0.323979
543	27.12	27.14	27.1	31.27	32.84	32.15	27.76	28.08	27.98	29.68	29.52	30.16			4.15	5.7	5.05	1.92	1.44	2.18		3.09381	1.05657	1.65793	1.94854	2.71771	1.6272	543	1.9361		1.59796	0.545719	0.856324	1.00642	1.4037	0.840453	C2	1	1.08353	0.441425	0.236321	0.312182	0.16713
1001	28.82	28.59	28.55	33.85	33.46	36.01	29.63	29.98	28.63	33.51	31.64	31.79			5.03	4.87	7.46	3.88	1.66	3.16		1.68107	1.87824	0.311949	0.50083	2.33334	0.824959	1001	1.29042		1.30273	1.45553	0.241742	0.388113	1.80819	0.639293	543	1	0.945201	0.539786	0.618785	0.381744	0.437613
1099	29.85	29.86	30.53	40.78	36.87	35.28	31.14	31.63	32.08	33.94	33.82	34.45			10.93	7.01	4.75	2.8	2.19	2.37		0.0281521	0.426135	2.04115	1.05877	1.61596	1.42641	1099	0.831813		0.0338442	0.512297	2.45386	1.27285	1.9427	1.71483	1001	1	1.64346	1.04643	0.278082	0.740046	0.196663
1424	26.87	27.06	27.3	32.67	31.81	32.94	28.75	28.94	28.87	30.58	30.16	31.22			5.8	4.75	5.64	1.83	1.22	2.35		0.985812	2.04115	1.10143	2.07397	3.16541	1.44633	1424	1.37613		0.716364	1.48325	0.800384	1.5071	2.30022	1.05101	1099	1	1.61944	0.343428	0.51614	0.242877	0.365021
3088	26.53	26.85	26.91	32.64	32.96	32.7	28.25	28.38	28.12	30.67	30.04	29.77			6.11	6.11	5.79	2.42	1.66	1.65		0.795197	0.795197	0.992669	1.37783	2.33334	2.34957	3088	0.861021		0.923551	0.923551	1.1529	1.60022	2.70996	2.72881	1424	1	2.34633	0.108115	0.527636	0.0764602	0.373151
3291	30.57	30.91	30.58	37.98	37.15	37.03	31.23	32.01	31.79	34.46	34.52	34.11			7.41	6.24	6.45	3.23	2.51	2.32		0.32295	0.726676	0.628238	0.785887	1.2945	1.47672	3291	0.559288		0.577431	1.29929	1.12328	1.40516	2.31455	2.64035	3088	1	2.12002	0.30732	0.522691	0.217341	0.369654
G2	28.07	28.33	28.28	33.79	33.75	34.88	29.55	29.78	29.88	31.88	32.04	31.89			5.72	5.42	6.6	2.33	2.26	2.01		1.04202	1.28288	0.5662	1.46652	1.53943	1.8307	G2	0.9637		1.08127	1.3312	0.587528	1.52176	1.59741	1.89966	3291	1	1.67294	0.308994	0.163259	0.218525	0.115459
4213	26.45	26.61	26.6	32.01	32.55	31.77	27.93	28.07	27.67	29.93	29.59	30.23			5.56	5.94	5.17	2	1.52	2.56		1.16424	0.894643	1.52561	1.84343	2.57111	1.2504	4213	1.19483		0.974396	0.748762	1.27684	1.54284	2.15187	1.04651	G2	1	1.58041	0.216346	0.452041	0.153003	0.319689
5030	27	26.66	26.71	32.1	31.97	32.11	28.31	28.21	28.24	30.36	30.01	29.89			5.1	5.31	5.4	2.05	1.8	1.65		1.60146	1.38452	1.30079	1.78064	2.11755	2.34957	5030	1.42892		1.12075	0.968926	0.910328	1.24614	1.48192	1.64429	5030	1	1.45745	0.0886681	0.163463	0.0627073	0.115603
5534	26.81	27.04	26.87	32.62	33.08	32.17	28.11	28.06	28.5	29.83	29.59	30			5.81	6.04	5.3	1.72	1.53	1.5		0.979002	0.834731	1.39415	2.23828	2.55335	2.60701	5534	1.06929		0.915559	0.780638	1.3038	2.09324	2.38789	2.43806	5534	1	2.3064	0.22177	0.152112	0.156839	0.107576
5948	27.16	27.33	27.5	33.32	33.38	33.69	28.17	27.89	28.13	30.02	29.82	30.04			6.16	6.05	6.19	1.85	1.93	1.91		0.76811	0.828965	0.752302	2.04542	1.93508	1.96209	5948	0.783126		0.980825	1.05853	0.96064	2.61186	2.47097	2.50546	5948	1	2.52943	0.0422024	0.0599629	0.0298461	0.0424066
6768	27.01	27.15	27.23	32.35	32.7	33.26	28.84	29.28	28.89	30.94	31.27	30.89			5.34	5.55	6.03	2.1	1.99	2		1.35603	1.17233	0.840537	1.71998	1.85625	1.84343	6768	1.12297		1.20754	1.04396	0.748498	1.53164	1.65299	1.64157	6768	1	1.60874	0.189964	0.0547123	0.134345	0.0386933
ATSN1	27.02	26.83	26.92	32.68	33.01	32.49	28.99	28.93	28.93	31.91	31.85	31.74			5.66	6.18	5.57	2.92	2.92	2.81		1.08627	0.757535	1.15619	0.97427	0.97427	1.05146	ATSN1	1		1.08627	0.757535	1.15619	0.97427	0.97427	1.05146	ATSN1	1	1	0.173809	0.0363876	0.12292	0.0257338
[truncated: 9 more columns]

## Sheet: Figure 3b-f
Fig. 3b Flowering time of transgenic SSF414N and SSF414D plants.									Fig. 3c FLC expression in Col-SSF/ssf-2 and Col-SSF-N414D/ssf-2 plants.
	SSF414N/ssf-2		SSF414D/ssf-2		ssf-2				UBC		FLC						Col	Col-N414D
No.	TLN	No.	TLN	No.	TLN			Col-SSF/ssf-2	20.58		24.31						0.0774817	0.158586
1	20	1	25	1	12				20.82	20.6967	24.53	24.3867	3.69	0.0774817			0.0501827	0.07966
2	24	2	19	2	14				20.69		24.32						0.0679209	0.100598
3	26	3	25	3	13				20.53		24.87						0.0576448	0.0921418
4	18	4	20	4	12				20.52	20.5233	24.77	24.84	4.31667	0.0501827			0.0695085	0.0912942
5	14	5	23	5	12				20.52		24.88						0.0612138	0.075712
6	14	6	9	6	11				20.59		24.54						0.0592654	0.0717936
7	9	7	16	7	13				20.7	20.63	24.53	24.51	3.88	0.0679209			0.0656073	0.0736417
8	20	8	21	8	12				20.6		24.46						0.0589921	0.0744974
9	10	9	17	9	12				20.75		24.77							0.0867696
10	15	10	16	10	11				20.66	20.7033	24.85	24.82	4.11667	0.0576448				0.0890031
11	13	11	23	11	13				20.7		24.84							0.075712
12	11	12	20	12	15				20.56		24.28						Col	Col-N414D
13	15	13	20	13	12				20.57	20.5567	24.43	24.4033	3.84667	0.0695085		FLC expression	0.0630908	0.0891174
14	10	14	35	14	12				20.54		24.5					SE	0.00282064	0.00714619
15	11	15	31	15	12				20.69		24.78
16	20	16	25	16	13				20.86	20.7567	24.82	24.7867	4.03	0.0612138		Changes:	1.41253	times
17	17	17	26	17	12				20.72		24.76
18	8	18	16	18	12				20.91		24.82
19	21	19	23	19	12				20.88	20.8667	24.97	24.9433	4.07667	0.0592654
20	22	20	23	20	12				20.81		25.04
21	9	21	25						21.17		24.93
22	16	22	11						20.98	21.04	25	24.97	3.93	0.0656073
23	15	23	12						20.97		24.98
24	8	24	18						21.06		25.18
25	24	25	18						21.19	21.0933	25.16	25.1767	4.08333	0.0589921
26	15	26	13						21.03		25.19
27	14	27	17					Col-SSF-N414D/ssf-2	20.72		23.43
		28	25						20.76	20.7433	23.47	23.4	2.65667	0.158586
		29	14						20.75		23.3
		30	14						21.55		25.16
		31	12						21.42	21.5467	25.21	25.1967	3.65	0.07966
		32	26						21.67		25.22
		33	24						20.71		24.04
		34	21						20.82	20.7667	24.1	24.08	3.31333	0.100598
		35	16						20.77		24.1
		36	17						20.64		24.07
		37	11						20.68	20.64	24.08	24.08	3.44	0.0921418
		38	13						20.6		24.09
		39	16						20.32		23.75
		40	18						20.5	20.3633	23.91	23.8167	3.45333	0.0912942
		41	16						20.27		23.79
		42	20						20.66		24.46
		43	22						21.07	20.7767	24.55	24.5	3.72333	0.075712
		44	8						20.6		24.49
		45	17						20.85		24.63
		46	28						20.9	20.8667	24.67	24.6667	3.8	0.0717936
		47	15						20.85		24.7
		48	19						20.62		24.44
		49	19						20.56	20.59	24.33	24.3533	3.76333	0.0736417
		50	16						20.59		24.29
		51	17						20.97		24.81
		52	19						21.07	21.03	24.72	24.7767	3.74667	0.0744974
		53	25						21.05		24.8
		54	12						20.74		24.31
		55	22						20.82	20.78	24.28	24.3067	3.52667	0.0867696
		56	27						20.78		24.33
		57	18						21.05		24.67
		58	24						21.19	21.1333	24.61	24.6233	3.49	0.0890031
									21.16		24.59
									20.78		24.58
									20.93	20.8633	24.57	24.5867	3.72333	0.075712
									20.88		24.61
Fig. 3d,e SSF and FLC expression in SSF414N/ssf-2 and SSF414D/ssf-2 plants.															Fig. 3f Comparison of flowering time between SSF414N/ssf-2 and SSF414D/ssf-2 plants.
	SSF414N/ssf-2 1-3-1	SSF414N/ssf-2 1-3-2	SSF414N/ssf-2 1-3-3	SSF414N/ssf-2 3-5-1	SSF414N/ssf-2 3-5-2	SSF414N/ssf-2 3-5-3	SSF414D/ssf-2 4-5-1	SSF414D/ssf-2 4-5-2	SSF414D/ssf-2 4-5-3	SSF414D/ssf-2 4-11-1	SSF414D/ssf-2 4-11-2	SSF414D/ssf-2 4-11-3				Bolting time
UBC	21.97	21.55	21.66	22.89	22.48	22.28	22.14	22.15	22.79	22.56	22.55	22.6				Number	Col-0	SSF414N/ssf-2#1	SSF414N/ssf-2#2	SSF414D/ssf-2#1	SSF414D/ssf-2#2
	21.95	21.49	21.67	22.55	22.33	22.18	22.21	22.23	22.87	22.71	22.32	22.62				1	30	29	31	34	36
FLC	28.24	27.48	27.72	28.18	28.27	28.83	27.47	27.05	27.79	27.26	27.44	27.34				2	31	29	31	34	36
	28.12	27.25	27.56	28.09	27.99	28.26	27.34	27.18	27.94	27.54	27.61	27.44				3	31	29	29	34	35
SSF	24.81	24.1	25.14	25.79	25.5	25.77	25.73	25.75	25.64	25.77	25.43	25.88				4	31	27	29	36	35
	24.71	24.22	25.11	25.77	25.66	25.77	25.77	25.72	25.64	25.75	25.25	25.81				5	31	33	32	36	35
																6	32	33	31	36	35
UBC	21.96	21.52	21.665	22.72	22.405	22.23	22.175	22.19	22.83	22.635	22.435	22.61				7	30	29	31	34	35
FLC	28.18	27.365	27.64	28.135	28.13	28.545	27.405	27.115	27.865	27.4	27.525	27.39				8	31	29	31	34	36
SSF	24.76	24.16	25.125	25.78	25.58	25.77	25.75	25.735	25.64	25.76	25.34	25.845				9	31	29	31	35	37
																10	31	31	31	35	37
	6.22	5.845	5.975	5.415	5.725	6.315	5.23	4.925	5.035	4.765	5.09	4.78				11	31	31	32	34	37
	2.8	2.64	3.46	3.06	3.175	3.54	3.575	3.545	2.81	3.125	2.905	3.235				12	30	31	32	35	36
																13	30	31	31	34	36
	0.0134151	0.0173972	0.0158981	0.0234381	0.0189062	0.0125602	0.0266448	0.0329175	0.030501	0.0367783	0.0293601	0.0363979				14	30	31	32	32	37
	0.143587	0.160428	0.0908733	0.119908	0.110721	0.0859714	0.0839108	0.0856739	0.142595	0.114626	0.133508	0.106211				15	31	32	34	33	35
																16	31	32	31	34	35
																17	31	32	32	32	35
																18	31	29	35	34	36
																19	31	31	32	33	33
	FLC							SSF								20	31	31	32	34	33
SSF414N/ssf-2 1-3-1	0.0134151			0.861591			SSF414N/ssf-2 1-3-1	0.143587			1.09084					21	33	32	30	35	35
SSF414N/ssf-2 1-3-2	0.0173972	0.0155701	0.00164216	1.11734	1	0.105468	SSF414N/ssf-2 1-3-2	0.160428	0.13163	0.0296278	1.21879	1	0.225085			22	31	31	30	35	36
SSF414N/ssf-2 1-3-3	0.0158981			1.02106			SSF414N/ssf-2 1-3-3	0.0908733			0.690371					23	31	32	30	35	35
SSF414N/ssf-2 3-5-1	0.0234381			1.50532			SSF414N/ssf-2 3-5-1	0.119908			0.91095					24	died	32	31	36	34
SSF414N/ssf-2 3-5-2	0.0189062	0.0183015	0.00446144	1.21426	1.17542	0.286538	SSF414N/ssf-2 3-5-2	0.110721	0.105533	0.0143319	0.841155	0.801745	0.108881
SSF414N/ssf-2 3-5-3	0.0125602			0.806683			SSF414N/ssf-2 3-5-3	0.0859714			0.653131
SSF414D/ssf-2 4-5-1	0.0266448			1.71128			SSF414D/ssf-2 4-5-1	0.0839108			0.637477						Col-0	SSF414N/ssf-2#1	SSF414N/ssf-2#2	SSF414D/ssf-2#1	SSF414D/ssf-2#2
SSF414D/ssf-2 4-5-2	0.0329175	0.0300211	0.0025832	2.11415	1.92812	0.165907	SSF414D/ssf-2 4-5-2	0.0856739	0.10406	0.0272582	0.650871	0.790552	0.207082			Bolting time	30.913	30.6667	31.2917	34.3333	35.4167
SSF414D/ssf-2 4-5-3	0.030501			1.95894			SSF414D/ssf-2 4-5-3	0.142595			1.08331						0.653622	1.51841	1.30637	1.10554	1.0769
SSF414D/ssf-2 4-11-1	0.0367783			2.36211			SSF414D/ssf-2 4-11-1	0.114626			0.870819
SSF414D/ssf-2 4-11-2	0.0293601	0.0341788	0.00341087	1.88567	2.19515	0.219065	SSF414D/ssf-2 4-11-2	0.133508	0.118115	0.011414	1.01427	0.897327	0.0867133
SSF414D/ssf-2 4-11-3	0.0363979			2.33767			SSF414D/ssf-2 4-11-3	0.106211			0.80689
					FLC	SD	SE					SSF	SD	SE
				SSF414N/ssf-2#1	1	0.105468	0.0745886				SSF414N/ssf-2#1	1	0.225085	0.159183
				SSF414N/ssf-2#2	1.17542	0.286538	0.202644				SSF414N/ssf-2#2	0.801745	0.108881	0.077002
				SSF414D/ssf-2#1	1.92812	0.165907	0.117332				SSF414D/ssf-2#1	0.790552	0.207082	0.146451
				SSF414D/ssf-2#2	2.19515	0.219065	0.154926				SSF414D/ssf-2#2	0.897327	0.0867133	0.0613248

## Sheet: Figure 4
Fig. 4a Y2H analysis of SSF and Cul1
Fig. 4b BiFC
Fig. 4c Pulldown analysis										Fig. 4d CoIP analysis

## Sheet: Figure 5
Figure 5a SSF-GFP signal was downregulated by CUL1 overexpression														Figure 5c SSF-GFP was upregulated in cul1-1 mutant																				Fig. 5e Cell free protein degradation analysis of SSF-GFP in Col-0 and cul1-1.
																																		Anti-His								anti-FCA
Figure 5b SSF-GFP signal was downregulated by CUL1 overexpression (quantification)														Figure 5d SSF-GFP was upregulated in cul1-1 mutant (quantification)
Name	Area	GFP	ESID	ChlorophyII	Ratio of GFP/Chlorophyll		Name	Area	GFP	ESID	ChlorophyII	Ratio of GFP/Chlorophyll			Name	Area	GFP	ESID	ChlorophyII	Ratio of GFP/Chlorophyll		Name	Area	GFP	ESID	ChlorophyII	Ratio of GFP/Chlorophyll
SSF-GFP + empty vector	1.89776	6991.13	25152.7	10629.1	0.657735		SSF-GFP + OX-CUL	25.4251	8935.05	5655.15	43541.8	0.205206			SSF-GFP in Col	37.3225	16088.2	1426.69	37945.9	0.423977		SSF-GFP in cul-1	10.7296	47181.3	3461.79	15850.7	2.97661
SSF-GFP + empty vector	22.992	15909.4	1879.43	23975.7	0.663564		SSF-GFP + OX-CUL	34.2813	5635.81	773.936	25000.9	0.225425			SSF-GFP in Col	33.8677	13879.2	1103.53	31997.1	0.433763		SSF-GFP in cul-1	26.6902	33436.9	15914.5	20215	1.65407
SSF-GFP + empty vector	8.46691	13632.7	837.54	19950.2	0.683338		SSF-GFP + OX-CUL	20.5104	9000.57	7809.7	33463.2	0.26897			SSF-GFP in Col	19.3668	20432.6	1669.53	43972.5	0.464667		SSF-GFP in cul-1	28.9286	55927.5	22429.9	11050.7	5.061
SSF-GFP + empty vector	4.23346	8314.49	4070.82	11994.1	0.693216		SSF-GFP + OX-CUL	60.3389	8956.67	3694.09	33048.4	0.271016			SSF-GFP in Col	39.9745	18469.1	59.3871	39579.1	0.466639		SSF-GFP in cul-1	33.4054	47007.2	4528.22	18288.7	2.57029
SSF-GFP + empty vector	3.1386	12616	5146.17	18174.2	0.694168		SSF-GFP + OX-CUL	26.6416	9127.91	3174.08	29906.1	0.305219			SSF-GFP in Col	20.0968	14125.7	1483.13	30244.7	0.467047		SSF-GFP in cul-1	34.9625	52221	13015.9	16774.2	3.11318
SSF-GFP + empty vector	6.30152	10713	4937.81	15270	0.701574		SSF-GFP + OX-CUL	45.4002	10512.7	7568.08	31074.8	0.338302			SSF-GFP in Col	47.7115	18316.8	14.5232	37116.8	0.493491		SSF-GFP in cul-1	35.6194	46702.2	10545.4	26269.1	1.77784			Fig. 5f Quantitative analysis of SSF-GFP incubate with Col-0 and cul1-1 in Cell free protein degradation assay.
SSF-GFP + empty vector	22.6758	15342.3	2162.83	21400.6	0.716912		SSF-GFP + OX-CUL	42.4076	8399.19	10875.5	23630.8	0.355433			SSF-GFP in Col	12.7004	22395	256.753	42075.6	0.532255		SSF-GFP in cul-1	38.9283	48904.9	13277.4	19411.4	2.5194			SSF-His in Col-0										SSF-His in cul1-1
SSF-GFP + empty vector	1.89776	13333.8	2762.67	17017.8	0.783524		SSF-GFP + OX-CUL	26.2766	10432.9	1577.3	27785.5	0.375481			SSF-GFP in Col	8.15062	14065.5	7517.03	26187.6	0.537106		SSF-GFP in cul-1	44.3296	48856.8	3555.83	19062.8	2.56294				Area	Mean	IntDen	RawintDen	Average	Ratio	Average	SD	SE		Area	Mean	IntDen	RawintDen	Average	Ratio	Average	SD	SE
SSF-GFP + empty vector	5.01202	19058.6	6254.18	23588.9	0.807949		SSF-GFP + OX-CUL	26.3983	9067.79	14027	22525.4	0.402559			SSF-GFP in Col	14.0385	9335.86	0	16336.5	0.571474		SSF-GFP in cul-1	44.5	34897.9	1880.62	21812.7	1.59989			Incubate 0 min	0.005	196.507	0.981	353320	358165	0.986472	1	0.04122	0.01374	Incubate 0 min	0.005	197.235	1.006	362124	359427	1.0075	1	0.021423	0.00714101
SSF-GFP + empty vector	5.9609	25915.2	7922.13	32039.4	0.808855		SSF-GFP + OX-CUL	62.2853	8142.48	3583.48	18883	0.431207			SSF-GFP in Col	19.7318	19884.9	895.989	31871.1	0.623916		SSF-GFP in cul-1	45.2542	44938.7	8974.61	19599.4	2.29286				0.005	189.048	0.977	351629		0.981751					0.005	194.675	0.972	350026		0.973844
SSF-GFP + empty vector	39.6582	22046.8	8432.68	26740.3	0.824478		SSF-GFP + OX-CUL	41.7263	8898.26	1733.8	20165.4	0.441263			SSF-GFP in Col	33.527	27789.6	1337.49	44114.9	0.629936		SSF-GFP in cul-1	48.9281	36344.9	5174.55	16379.7	2.21891				0.005	186.161	1.02	367110		1.02497					0.005	205.402	0.959	345076		0.960072
SSF-GFP + empty vector	3.33324	21939.9	2341.36	25956.9	0.845246		SSF-GFP + OX-CUL	42.5779	8122.85	9100.54	17881.4	0.454262			SSF-GFP in Col	40.2422	7944.61	521.654	11942.1	0.66526		SSF-GFP in cul-1	49.3173	40906	10218.5	14292.7	2.86202				0.005	200.451	0.984	354197		0.988921					0.005	198.204	0.999	359741		1.00087
SSF-GFP + empty vector	13.041	23458.2	3401.6	27623.9	0.8492		SSF-GFP + OX-CUL	42.9185	11879.1	831.102	25558.9	0.464772			SSF-GFP in Col	13.9169	15019.5	4328.06	22345.6	0.672144		SSF-GFP in cul-1	49.3417	54824.1	6261.6	7544.17	7.26708				0.004	216.297	0.908	327041		0.913101					0.005	186.74	1.017	366011		1.01832
SSF-GFP + empty vector	19.9264	22514.5	4959.04	25351.4	0.888097		SSF-GFP + OX-CUL	58.6601	13198	10503	27038.7	0.488117			SSF-GFP in Col	19.7318	8509.43	3803.17	11611.4	0.732852		SSF-GFP in cul-1	49.6823	52139.9	6588.97	17984.2	2.89921				0.005	189.776	0.995	358297		1.00037					0.005	190.799	1.009	363281		1.01072
SSF-GFP + empty vector	18.5396	27654.1	3589.06	30951.5	0.893465		SSF-GFP + OX-CUL	43.916	7968.57	2343.28	16245	0.490525			SSF-GFP in Col	25.2061	22024.3	3658.06	29787.7	0.739374		SSF-GFP in cul-1	50.2905	58619.1	12195.8	27624	2.12203				0.005	195.252	0.992	357115		0.997068					0.005	188.271	1.001	360351		1.00257
SSF-GFP + empty vector	21.3376	5035.56	13931	5599.22	0.899334		SSF-GFP + OX-CUL	13.0897	10607.1	1907.94	21154.9	0.501401			SSF-GFP in Col	12.1164	23634.5	5296.05	31746.1	0.744485		SSF-GFP in cul-1	50.3149	52394.4	17450.2	18223.9	2.87504				0.005	187.294	0.999	359605		1.00402					0.006	180.038	1.033	371778		1.03436
SSF-GFP + empty vector	31.4833	31453.8	1725.59	34666.1	0.907336		SSF-GFP + OX-CUL	41.1424	13799	3167.85	25447.8	0.542249			SSF-GFP in Col	61.8717	15352.3	203.567	20454.9	0.750547		SSF-GFP in cul-1	50.6555	55116.2	10369.2	17834.3	3.09047				0.006	171.098	1.084	390104		1.08917					0.005	202.656	0.977	351811		0.97881
SSF-GFP + empty vector	14.9874	25024.4	3033.65	27558.9	0.908034		SSF-GFP + OX-CUL	24.1112	19075.4	907.728	35157.2	0.542575			SSF-GFP in Col	28.1014	12201.9	6993.66	16245.5	0.751097		SSF-GFP in cul-1	50.9231	57426.7	8046.18	18799.5	3.05469				0.005	192.39	1.009	363233		1.01415					0.006	182.493	1.011	364074		1.01293
SSF-GFP + empty vector	10.681	8884.52	4797.6	9777.15	0.908702		SSF-GFP + OX-CUL	62.2367	24214.4	1603.95	43550.7	0.556005			SSF-GFP in Col	15.2307	6555.36	24395.7	8687.73	0.754554		SSF-GFP in cul-1	51.8477	55321.4	2227.5	9339.9	5.92313			Incubate 15 min	0.004	230.511	1.004	361441		1.00915	1.00213	0.043519	0.0145063	Incubate 15 min	0.004	229.755	0.879	316602		0.880851	0.940903	0.0422634	0.0140878
SSF-GFP + empty vector	35.4978	27473.2	5187.09	30042.4	0.914481		SSF-GFP + OX-CUL	27.0552	15942.3	11519	27863.8	0.572151			SSF-GFP in Col	24.1356	5531.18	1169.89	7090.67	0.780064		SSF-GFP in cul-1	53.3805	52134.5	16978	12398.6	4.20486				0.004	231.521	0.99	356543		0.995471					0.004	225.839	0.932	335371		0.93307
SSF-GFP + empty vector	16.7635	16431.9	20569.9	17311.8	0.949175		SSF-GFP + OX-CUL	24.8168	13237.4	9940.08	22614.4	0.585353			SSF-GFP in Col	6.42318	6413.03	4033.97	7987.64	0.802869		SSF-GFP in cul-1	54.889	50744.9	9775.16	19700.6	2.57581				0.004	234.682	0.915	329493		0.919947					0.004	231.286	0.902	324725		0.903451
SSF-GFP + empty vector	7.68835	25233.1	2967.89	26424.2	0.954925		SSF-GFP + OX-CUL	12.9923	7814.11	1813.8	13062.5	0.598211			SSF-GFP in Col	33.746	17883.8	15078.1	20827	0.858681		SSF-GFP in cul-1	57.0543	50156.3	19292.6	10965.3	4.57409				0.005	216.225	1.045	376231		1.05044					0.004	223.551	0.956	344045		0.957203
SSF-GFP + empty vector	6.42318	10535	10599.5	10895.2	0.966941		SSF-GFP + OX-CUL	10.7053	11950.4	7772.97	19693.7	0.606814			SSF-GFP in Col	166.638	10545.8	1117.25	12194.3	0.864812		SSF-GFP in cul-1	57.4923	57656.9	9836.27	20105	2.86778				0.004	222.64	0.985	354666		0.99023					0.004	223.995	0.941	338680		0.942277
SSF-GFP + empty vector	13.8196	31860.6	2434.55	32923.1	0.967728		SSF-GFP + OX-CUL	38.8067	7845.02	7971.24	12409.1	0.632201			SSF-GFP in Col	27.2498	29568.5	0	33137.3	0.892302		SSF-GFP in cul-1	58.2222	44704.9	11281.9	23850.4	1.87439				0.005	211.255	1.055	379836		1.06051					0.004	224.424	0.908	326762		0.909118
SSF-GFP + empty vector	8.24794	27848	2622.21	28061.4	0.992395		SSF-GFP + OX-CUL	7.63969	8682.28	13023.5	13517.6	0.642294			SSF-GFP in Col	101.895	27261.1	3571.05	29210.4	0.933265		SSF-GFP in cul-1	58.5385	54545.4	6917.35	11479.4	4.75159				0.005	228.09	1.045	376349		1.05077					0.004	224.155	0.959	345199		0.960414
SSF-GFP + empty vector	32.8944	32729.7	1405.74	32940.3	0.993605		SSF-GFP + OX-CUL	23.8923	19983.1	3444.69	29179.6	0.684832			SSF-GFP in Col	91.0923	18494.8	4846.98	18995.8	0.973625		SSF-GFP in cul-1	58.5871	47830	11912.3	19404.8	2.46486				0.004	223.814	0.992	357207		0.997325					0.004	225.338	0.928	333951		0.92912
SSF-GFP + empty vector	48.3198	28298.4	1622.33	28432.1	0.995296		SSF-GFP + OX-CUL	20.924	17506.1	1170	24572	0.712439			SSF-GFP in Col	78.3919	13240.2	5272.68	13371.9	0.990148		SSF-GFP in cul-1	58.9278	50751.5	4497.07	16234.2	3.12621				0.005	211.161	1.002	360663		1.00697					0.005	209.703	1.044	375787		1.04552
SSF-GFP + empty vector	14.5738	18290.1	8902.96	17690	1.03393		SSF-GFP + OX-CUL	40.8261	31443.7	1403.78	43498.7	0.722865			SSF-GFP in Col	0.121651	20876.8	1980.2	20217.2	1.03263		SSF-GFP in cul-1	60.1929	52400	17640.2	9508	5.51115				0.004	224.574	0.936	336861		0.940519					0.004	225.358	0.947	340741		0.948011
SSF-GFP + empty vector	57.3706	25611.4	878.462	24494.4	1.0456		SSF-GFP + OX-CUL	46.4464	14234.2	10683.3	19585.9	0.726759			SSF-GFP in Col	75.229	12025.6	3154.65	11600	1.03669		SSF-GFP in cul-1	64.0128	41404.6	11330.8	10156.5	4.07665			Incubate 30 min	0.004	228.736	0.854	307421		0.858322	0.862341	0.0376994	0.0125665	Incubate 30 min	0.004	226.304	0.817	294195		0.81851	0.935579	0.0479633	0.0159878
SSF-GFP + empty vector	51.2881	11062.5	4305.36	10498.9	1.05368		SSF-GFP + OX-CUL	35.7411	17953.8	4424.2	23630.9	0.75976			SSF-GFP in Col	72.9663	17189.3	21.7269	16540.8	1.03921		SSF-GFP in cul-1	64.7914	43164.3	4264.77	18078.9	2.38755				0.004	233.336	0.859	309170		0.863205					0.004	214.973	0.92	331058		0.921071
SSF-GFP + empty vector	7.34772	29530.6	2606.47	27673.3	1.06712		SSF-GFP + OX-CUL	34.3543	21922.7	4256.06	28553.2	0.767785			SSF-GFP in Col	36.325	26931.6	2436.9	25872.8	1.04092		SSF-GFP in cul-1	64.8643	57655.9	9908.25	25326.4	2.27651				0.004	232.006	0.905	325737		0.90946					0.005	209.562	0.956	344310		0.957941
SSF-GFP + empty vector	26.1793	32982.5	10349	30704.9	1.07417		SSF-GFP + OX-CUL	47.2736	14921.6	2313.72	19167.8	0.778472			SSF-GFP in Col	59.2197	19022.8	13.4708	18173.1	1.04675		SSF-GFP in cul-1	64.986	55287.9	6740.9	15844.1	3.48949				0.004	227.418	0.806	290185		0.810199					0.004	219.241	0.887	319215		0.888121
SSF-GFP + empty vector	66.9811	37678.3	3938.75	33950	1.10982		SSF-GFP + OX-CUL	32.3105	16896.3	5488.39	21683.3	0.779232			SSF-GFP in Col	53.5265	13617.7	12593.8	12884.3	1.05692		SSF-GFP in cul-1	65.8619	51514.5	10096.6	15565.9	3.30945				0.004	232.968	0.839	301926		0.84298					0.005	210.746	0.951	342251		0.952212
SSF-GFP + empty vector	7.90732	23851.8	3493.42	21437.9	1.1126		SSF-GFP + OX-CUL	36.8846	23675.9	4728.9	30169.3	0.784769			SSF-GFP in Col	330.769	12333.1	507.927	11641.9	1.05938		SSF-GFP in cul-1	66.3728	49174.4	7356	25827.8	1.90393				0.004	226.245	0.896	322399		0.900141					0.005	206.995	0.98	352926		0.981912
SSF-GFP + empty vector	2.70065	26398.9	18479.1	23680.3	1.1148		SSF-GFP + OX-CUL	17.7854	8974.04	4258.83	11413.3	0.786278			SSF-GFP in Col	59.9496	12581	1689.31	11736.5	1.07196		SSF-GFP in cul-1	66.4701	44956.2	11436.7	19978.2	2.25026				0.004	229.364	0.895	322027		0.899102					0.005	205.201	0.926	333246		0.927158
SSF-GFP + empty vector	15.8146	15040.1	9699	13464.7	1.11701		SSF-GFP + OX-CUL	47.4682	17796.7	6586.88	22563.5	0.788738			SSF-GFP in Col	17.0068	16397	2228.59	15062.9	1.08857		SSF-GFP in cul-1	67.346	60602.6	6432.57	13848.5	4.3761				0.003	233.64	0.785	282704		0.789312					0.005	202.569	0.977	351660		0.97839
SSF-GFP + empty vector	29.9748	35648.4	7095.97	31777.5	1.12181		SSF-GFP + OX-CUL	40.1692	16963	10965.5	21402	0.79259			SSF-GFP in Col	12.749	30781.6	886.916	28216.1	1.09092		SSF-GFP in cul-1	67.784	52735.3	8574.21	25441.1	2.07284				0.004	231.328	0.885	318770		0.890009					0.005	211.674	0.953	342912		0.954051
SSF-GFP + empty vector	22.9191	25577.4	1408.08	22789.5	1.12233		SSF-GFP + OX-CUL	18.7343	12710.9	9896.76	15788.8	0.80506			SSF-GFP in Col	28.8556	8154.83	1580.55	7312.31	1.11522		SSF-GFP in cul-1	68.3679	55213.4	7484.16	17521.7	3.15115				0.004	232.654	0.856	308266		0.860681					0.005	209.651	0.975	350955		0.976428
SSF-GFP + empty vector	54.2807	25623.8	4905.94	22679.8	1.1298		SSF-GFP + OX-CUL	39.7312	10013.5	2440.84	11571.5	0.865358			SSF-GFP in Col	47.5169	25180.3	1015.9	22333	1.12749		SSF-GFP in cul-1	68.4166	47224.1	2829.99	20509.1	2.30259			Incubate 60 min	0.003	218.055	0.633	227867		0.636207	0.639492	0.0541953	0.0180651	Incubate 60 min	0.004	213.822	0.927	333562		0.928037	0.959682	0.0459513	0.0153171
SSF-GFP + empty vector	109.218	31128.1	3039.7	27356.6	1.13786		SSF-GFP + OX-CUL	57.3463	26357.7	6774.64	30422.3	0.866394			SSF-GFP in Col	22.5784	31822.7	983.794	27913.7	1.14004		SSF-GFP in cul-1	69.1221	58104.4	10479.1	7093.94	8.19071				0.004	187.389	0.773	278272		0.776938					0.004	224.028	0.844	304006		0.845807
SSF-GFP + empty vector	88.0024	31411.2	11451.8	27216.4	1.15413		SSF-GFP + OX-CUL	51.872	29860.6	5862.73	33202.3	0.899353			SSF-GFP in Col	54.232	19889.4	10.0781	17068.9	1.16524		SSF-GFP in cul-1	69.8034	49993	2600.43	28258.8	1.76911				0.003	225.295	0.597	214931		0.600089					0.005	204.09	0.986	355116		0.988005
SSF-GFP + empty vector	49.3903	36390.3	6327.42	30322.4	1.20011		SSF-GFP + OX-CUL	37.5902	21975.2	12102.6	23945.1	0.917731			SSF-GFP in Col	107.126	28790.9	1366.09	24584.8	1.17109		SSF-GFP in cul-1	73.8665	61462.8	23354.1	9265.84	6.63327				0.003	226	0.576	207468		0.579252					0.004	215.015	0.935	336713		0.936804
SSF-GFP + empty vector	67.2	31833.6	4276.37	26427.8	1.20455		SSF-GFP + OX-CUL	50.3149	30756.5	3108.1	32865.1	0.935843			SSF-GFP in Col	61.6041	29395.1	4985.01	25073.2	1.17237		SSF-GFP in cul-1	76.1292	47333.9	12871.4	10282.1	4.60352				0.003	220.791	0.629	226532		0.632479					0.005	211.031	0.952	342714		0.9535
SSF-GFP + empty vector	40.4611	42284.7	7365.07	35093.9	1.2049		SSF-GFP + OX-CUL	41.483	16667	2104.22	17656.5	0.943955			SSF-GFP in Col	44.5	36698.6	129.244	30030.7	1.22204		SSF-GFP in cul-1	76.1292	54726.1	13902.4	9250.33	5.91612				0.003	204.967	0.67	241041		0.672989					0.005	209.654	0.962	346348		0.963611
SSF-GFP + empty vector	42.0183	36866	6538.38	30383.9	1.21334		SSF-GFP + OX-CUL	95.2284	20345.7	2923.97	20700.6	0.982856			SSF-GFP in Col	44.5	36698.6	129.244	30030.7	1.22204		SSF-GFP in cul-1	78.0027	54039.9	2019.95	35615.5	1.51731				0.003	220.119	0.636	228924		0.639158					0.005	206.38	0.981	353116		0.982441
SSF-GFP + empty vector	47.4439	18280.5	10551.7	14985.7	1.21987		SSF-GFP + OX-CUL	80.5573	25137.8	2622.15	25476.2	0.986716			SSF-GFP in Col	13.8682	7440.54	1261.14	5932.24	1.25425		SSF-GFP in cul-1	78.0027	54834.5	2390.62	18967.9	2.89091				0.003	209.113	0.659	237134		0.66208					0.005	204.318	0.988	355514		0.989112
SSF-GFP + empty vector	91.0437	34787.4	5842.62	27650.2	1.25812		SSF-GFP + OX-CUL	45.6921	33849.9	1136.99	32953.6	1.0272			SSF-GFP in Col	73.9395	31320.1	221.814	23917.5	1.30951		SSF-GFP in cul-1	78.2703	45548.2	3107.64	19460.6	2.34053				0.003	221.775	0.586	211130		0.589477					0.005	205.408	0.991	356588		0.9921
SSF-GFP + empty vector	32.8458	32153.9	6000.23	25214.3	1.27522		SSF-GFP + OX-CUL	97.6858	31761.6	630.039	30330	1.0472			SSF-GFP in Col	37.6875	25219	10001.1	19231.9	1.31131		SSF-GFP in cul-1	79.3895	22458.5	5609.51	26588.6	0.844666				0.003	219.332	0.603	217139		0.606254					0.005	197.027	1.016	365683		1.0174
SSF-GFP + empty vector	26.155	31555.2	5559.56	24299.5	1.2986		SSF-GFP + OX-CUL	61.7501	28184.3	4794.15	26896.9	1.04786			SSF-GFP in Col	69.1465	39863.3	3841.6	30366	1.31276		SSF-GFP in cul-1	84.2555	43274.5	10771.1	11767	3.67761			Incubate 90 min	0.002	228.051	0.517	186090		0.519565	0.452606	0.0296056	0.00986853	Incubate 90 min	0.004	220.476	0.876	315280		0.877173	0.94761	0.032456	0.0108187
SSF-GFP + empty vector	9.41579	22116.5	9399.27	16679.8	1.32595		SSF-GFP + OX-CUL	31.1913	19433.9	2274.7	17151.3	1.13309			SSF-GFP in Col	69.3411	32832	4313.57	24908.9	1.31808		SSF-GFP in cul-1	86.3723	43980.2	16106.1	12098.5	3.63518				0.002	237.943	0.426	153235		0.427833					0.005	203.545	0.95	341956		0.951391
SSF-GFP + empty vector	72.4554	24106.7	11437.5	18115.8	1.3307		SSF-GFP + OX-CUL	33.8433	19808.7	6568.77	17383.5	1.13951			SSF-GFP in Col	219.994	17262.8	3845.92	13032.5	1.32459		SSF-GFP in cul-1	87.5644	49420.9	3777.58	15032.9	3.28752				0.002	236.017	0.45	161908		0.452049					0.005	203.678	0.965	347271		0.966179
SSF-GFP + empty vector	10.1944	13738	4981.92	10293.7	1.33461		SSF-GFP + OX-CUL	28.7583	29722.9	10113.7	25325.4	1.17364			SSF-GFP in Col	49.1957	22506	13611.1	16980.3	1.32542		SSF-GFP in cul-1	87.7347	56864.5	13215.1	13376.4	4.2511				0.002	226.659	0.432	155488		0.434124					0.005	206.05	0.944	339983		0.945902
SSF-GFP + empty vector	12.7004	51008.7	2005	37702.3	1.35293		SSF-GFP + OX-CUL	66.4945	15131.7	2365.73	12194.2	1.2409			SSF-GFP in Col	21.6296	13139	5060.53	9743.46	1.34849		SSF-GFP in cul-1	88.708	40687	4715.61	7577.9	5.36917				0.002	232.491	0.443	159489		0.445295					0.005	205.713	0.945	340044		0.946072
SSF-GFP + empty vector	63.9885	27069.6	10281.9	19800.3	1.36713		SSF-GFP + OX-CUL	77.3214	31189.5	4343.21	25104.8	1.24237			SSF-GFP in Col	37.0792	27804	0	20553	1.3528		SSF-GFP in cul-1	90.2894	49067.2	2993.56	13511.1	3.63161				0.002	233.827	0.436	157132		0.438714					0.005	203.055	0.949	341539		0.950231
SSF-GFP + empty vector	25.5711	33383.2	5495.46	24239	1.37725		SSF-GFP + OX-CUL	12.7977	19078.1	1444.78	15031.2	1.26923			SSF-GFP in Col	21.0943	23054	5488.69	16736.6	1.37746		SSF-GFP in cul-1	90.4111	54163.8	5349.31	18001.7	3.00882				0.002	232.403	0.474	170816		0.47692					0.005	204.936	0.971	349416		0.972147
SSF-GFP + empty vector	19.5128	20022.4	17411.7	14528	1.37819		SSF-GFP + OX-CUL	46.422	36711.8	2805.58	28458.6	1.29001			SSF-GFP in Col	113.087	33288.3	2578.01	23791.2	1.39918		SSF-GFP in cul-1	94.0119	46956.7	13112.5	15487.2	3.03198				0.002	234.129	0.455	163890		0.457582					0.005	196.175	0.965	347229		0.966062
SSF-GFP + empty vector	56.7137	16651.7	8097.85	12080	1.37846		SSF-GFP + OX-CUL	111.773	29611.7	11269.2	22533.5	1.31412			SSF-GFP in Col	68.0759	32937	236.534	22714	1.45008		SSF-GFP in cul-1	94.1336	49013.8	3682.73	15976	3.06796				0.002	232.784	0.403	145257		0.405559					0.005	196.371	0.995	358180		0.99653
SSF-GFP + empty vector	43.6971	12670.9	4907.33	9169.27	1.38189		SSF-GFP + OX-CUL	40.5585	17247.9	6738.59	12726.2	1.3553			SSF-GFP in Col	126.274	27011	8187.22	18164.6	1.48701		SSF-GFP in cul-1	94.3769	54542.4	9640.33	12625.2	4.32012				0.002	230.455	0.466	167771		0.468418					0.004	214.995	0.903	325072		0.904417
SSF-GFP + empty vector	40.3638	19623.1	6221.51	14131.7	1.38859		SSF-GFP + OX-CUL	65.4969	36304.1	1576.96	24370.6	1.48967			SSF-GFP in Col	85.1071	20471.4	1380.73	13517.8	1.5144		SSF-GFP in cul-1	97.3208	38841.5	7025.57	11093.9	3.50116			Incubate 90 min with MG132	0.005	216.041	1.037	373318		1.04231	1.05477	0.0355213	0.0118404	Incubate 90 min with MG132	0.004	218.897	0.958	344762		0.959198	1.04384	0.0582465	0.0194155
SSF-GFP + empty vector	44.4513	14229.6	9374.02	10222.6	1.39198		SSF-GFP + OX-CUL	78.8056	37393.9	5582.75	24865.8	1.50383			SSF-GFP in Col	7.10442	22567.7	0.719178	14462.2	1.56047		SSF-GFP in cul-1	98.586	47762.7	4062.46	14500.6	3.29385				0.005	214.136	1.069	385017		1.07497					0.006	198.707	1.113	400593		1.11453
SSF-GFP + empty vector	14.6468	34415.3	2182.97	24455.9	1.40724		SSF-GFP + OX-CUL	28.442	17789.7	6480.78	11631.7	1.52941			SSF-GFP in Col	64.9617	17703.3	8906.01	11307.5	1.56562		SSF-GFP in cul-1	99.3159	50395.2	6547.82	8327.73	6.05149				0.005	209.13	1.098	395256		1.10356					0.006	188.373	1.105	397844		1.10688
SSF-GFP + empty vector	20.1697	14821.6	8903.41	10435.4	1.42032		SSF-GFP + OX-CUL	65.8619	18598.3	4815.55	11369.2	1.63586			SSF-GFP in Col	34.7679	46322.8	14340.2	28297.9	1.63697		SSF-GFP in cul-1	100.897	48863.9	2880.35	19538.6	2.5009				0.005	211.807	1.075	386972		1.08043					0.005	211.165	0.987	355179		0.98818
SSF-GFP + empty vector	32.1159	13818.5	2795.79	9699.2	1.42471		SSF-GFP + OX-CUL	17.2745	26952.6	9862.79	12932.5	2.08411			SSF-GFP in Col	37.5415	26546.2	4550.09	15225.8	1.7435		SSF-GFP in cul-1	101.384	53749.9	9147.81	24615.4	2.18359				0.005	217.693	1.052	378785		1.05757					0.006	192.31	1.111	399812		1.11236
SSF-GFP + empty vector	57.5409	29348.4	9989.81	20480	1.43303										SSF-GFP in Col	153.718	23887.7	9903.49	13524.2	1.76629		SSF-GFP in cul-1	102.479	36046.6	2831.09	12631.6	2.85368				0.005	208.465	1.094	393999		1.10005					0.005	208.4	1.021	367618		1.02279
SSF-GFP + empty vector	35.1328	16223.9	3002.75	11081.4	1.46407										SSF-GFP in Col	114.23	13655.3	4436.97	7668.32	1.78074		SSF-GFP in cul-1	104.498	48297.5	5678.86	17394.8	2.77655				0.005	216.055	1.062	382202		1.06711					0.005	203.299	1.022	367768		1.02321
SSF-GFP + empty vector	7.29906	14607.7	6549.35	9947.57	1.46847										SSF-GFP in Col	38.4661	29953.6	2889.46	16549.9	1.80989		SSF-GFP in cul-1	107.029	58821.3	3203.72	13882	4.23725				0.005	220.278	1.002	360816		1.0074					0.005	216.116	1.005	361778		1.00654
SSF-GFP + empty vector	2.579	21740.5	2696.58	14796.3	1.46932										SSF-GFP in Col	53.3805	31981.4	7287.96	17346.9	1.84364		SSF-GFP in cul-1	108.245	45253.9	3804.98	18774.8	2.41035				0.004	222.965	0.998	359419		1.0035					0.005	217.397	0.989	356097		0.990734
SSF-GFP + empty vector	150.75	13688.4	13461.1	9127.72	1.49965										SSF-GFP in Col	20.5834	44294.6	1448.64	22893.7	1.93479		SSF-GFP in cul-1	111.457	56058.2	6606.43	13692.9	4.09397				0.005	221.023	1.006	362035		1.0108					0.006	192.773	1.112	400389		1.11396
SSF-GFP + empty vector	63.9641	41524.3	2819.4	27396.9	1.51566										SSF-GFP in Col	12.1894	41650	4725.7	21074.2	1.97635		SSF-GFP in cul-1	119.291	45159.5	10781.9	16643.9	2.71327
SSF-GFP + empty vector	59.974	40910.6	9257.76	26817.3	1.52553										SSF-GFP in Col	163.694	30926.8	5576.37	15552	1.98861		SSF-GFP in cul-1	127.782	51392.8	9051.5	12585.1	4.08364
SSF-GFP + empty vector	35.9844	19459.2	4257.66	12648.5	1.53846										SSF-GFP in Col	112.771	39754.5	1.48371	18850.9	2.10889		SSF-GFP in cul-1	128.342	52891.4	24435.8	7467.07	7.08329
SSF-GFP + empty vector	92.0898	25219.4	2243.02	15979.5	1.57823										SSF-GFP in Col	35.8141	15090	526.49	6772.88	2.22801		SSF-GFP in cul-1	128.634	37805.9	20706.3	13075.6	2.89133
SSF-GFP + empty vector	53.3075	20694.3	1024.23	12999.1	1.59198										SSF-GFP in Col	39.7799	51679.4	1315.49	22780.8	2.26855		SSF-GFP in cul-1	137.855	53500.3	19547.3	14441.9	3.70451
SSF-GFP + empty vector	5.18234	20584.7	9480.16	12857	1.60105										SSF-GFP in Col	55.8135	31699.4	11326.8	13665.1	2.31975		SSF-GFP in cul-1	143.037	52085.4	17827.8	10702.5	4.86665
SSF-GFP + empty vector	28.734	40803.6	10037.6	25173.2	1.62092										SSF-GFP in Col	50.5825	39270.1	2742.78	16602.4	2.36533		SSF-GFP in cul-1	151.675	45383	22225.7	8759.21	5.18117
SSF-GFP + empty vector	38.7337	31131.5	4368.04	18948.8	1.64292										SSF-GFP in Col	30.9967	29191.7	2657.44	8728.58	3.34438		SSF-GFP in cul-1	152.137	49792.8	13917.4	16026	3.107
SSF-GFP + empty vector	5.54729	45456.7	3004.47	27636.4	1.64482										SSF-GFP in Col	27.1282	49593	1899.75	33602.5	1.47587		SSF-GFP in cul-1	178.559	43669	14379.5	14106.1	3.09575
SSF-GFP + empty vector	65.3023	15065.7	6486.45	9113.19	1.65317
SSF-GFP + empty vector	73.9152	26213.7	9838.56	15773.5	1.66188
SSF-GFP + empty vector	95.3744	31866.6	14931.3	19172.9	1.66206
SSF-GFP + empty vector	64.5481	28369.9	8136.53	16618.2	1.70716
SSF-GFP + empty vector	19.5858	43297.4	2198.06	25168.6	1.72029
SSF-GFP + empty vector	40.1205	29541.2	9610.27	16917.1	1.74623
SSF-GFP + empty vector	46.0571	39127.4	3122.69	22257.4	1.75795
SSF-GFP + empty vector	59.9496	36753.3	5028.03	20900.8	1.75847
SSF-GFP + empty vector	18.9046	46744.6	4132.51	25977.6	1.79942
SSF-GFP + empty vector	30.802	51006.4	8372.43	27378.1	1.86303
SSF-GFP + empty vector	50.0472	41602.2	2506.01	22265.1	1.8685
SSF-GFP + empty vector	60.9715	31604.1	13035.1	16538.7	1.91092
SSF-GFP + empty vector	15.693	10064.6	9125.2	5223.13	1.92693
SSF-GFP + empty vector	31.4833	35387.6	1449.3	18112.6	1.95375
SSF-GFP + empty vector	49.9986	16361.6	6989.96	8282.8	1.97537
SSF-GFP + empty vector	31.8482	30987.8	4367.35	15456.4	2.00485
SSF-GFP + empty vector	151.504	15793.4	7831.7	7528.58	2.09779
SSF-GFP + empty vector	42.0669	28901.7	6358.4	12795.6	2.25872
SSF-GFP + empty vector	61.4824	34294.6	15494.9	14824.3	2.31341
SSF-GFP + empty vector	38.2228	16778.7	13280.1	6996.53	2.39815
SSF-GFP + empty vector	53.6968	30440.7	19880.7	12623.7	2.41139
SSF-GFP + empty vector	29.5612	26210	22231	10110.7	2.5923
SSF-GFP + empty vector	74.3045	40049.1	15918	14216.5	2.81709
SSF-GFP + empty vector	46.495	13986	11437.7	4819.77	2.9018
SSF-GFP + empty vector	60.6552	28043.9	6341.2	9070.59	3.09174

## Sheet: Figure 6
Fig. 6a The degradation of SSF414D was slower than that of SSF414N.																						Fig. 6c Stability of SSF414N/D-GFP in vivo.																			Fig. 6e Detection of SSF-GFP in vivo from Col-0, SSF-414N-GFP and SSF414D-GFP plants.
Fig. 6b Quantitative analysis of SSFN414D-GFP incubate with Col-0 in Cell free protein degradation assay.
SSF414N-His in Col-0										SSF414D-His in Col-0
	Area	mean	IntDen	RAWIntDen	Average	Ratio	Average	SD	SE		Area	mean	IntDen	RAWIntDen	Average	Ratio	Average	SD	SE
Incubate 0 min	1593	205.786	327817	327817	328023	0.999373	1	0.030197	0.0100657	Incubate 0 min	1344	212.915	286158	286158	274411	1.04281	1	0.0403015	0.0134338
	1652	201.487	332856	332856		1.01473					1210	221.499	268014	268014		0.97669
	1500	211.058	316587	316587		0.965137					1188	223.346	265335	265335		0.966927
	1708	196.552	335710	335710		1.02344					1155	224.536	259339	259339		0.945076
	1740	195.443	340070	340070		1.03673					1155	222.201	256642	256642		0.935248
	1708	195.047	333141	333141		1.0156					1392	208.271	289913	289913		1.05649
	1769	192.907	341252	341252		1.04033					1296	215.982	279913	279913		1.02005
	1482	214.125	317333	317333		0.967412					1265	218.749	276717	276717		1.0084
	1425	218.122	310824	310824		0.947569					1344	213.012	286288	286288		1.04328
	1566	207.303	324637	324637		0.989678					1265	218.013	275787	275787		1.00502
Incubate 15 min	1500	220.382	330573	330573		1.00777	0.96942	0.0374357	0.0124786	Incubate 15 min	1320	209.639	276724	276724		1.00843	0.896261	0.0649007	0.0216336
	1575	212.783	335133	335133		1.02168					1020	231.292	235918	235918		0.859726
	1426	218.246	311219	311219		0.948773					1007	229.037	230640	230640		0.840492
	1488	213.093	317083	317083		0.96665					1196	219.67	262725	262725		0.957416
	1416	222.246	314700	314700		0.959385					1113	225.876	251400	251400		0.916145
	1298	229.867	298368	298368		0.909596					1134	224.319	254378	254378		0.926998
	1357	225.805	306418	306418		0.934137					1224	215.706	264024	264024		0.962149
	1380	223.547	308495	308495		0.940468					980	230.837	226220	226220		0.824385
	1416	226.24	320356	320356		0.976628					1034	230.774	238620	238620		0.869573
	1600	210.984	337574	337574		1.02912					954	229.335	218786	218786		0.797294
Incubate 30 min	1357	194.67	264167	264167		0.805331	0.724255	0.0503778	0.0167926	Incubate 30 min	969	230.906	223748	223748		0.815377	0.813912	0.0345315	0.0115105
	1276	202.212	258022	258022		0.786598					1071	226.006	242052	242052		0.88208
	1298	198.946	258232	258232		0.787238					900	232.129	208916	208916		0.761326
	1102	214.921	236843	236843		0.722032					1007	223.661	225227	225227		0.820766
	1160	207.298	240466	240466		0.733077					950	228.744	217307	217307		0.791905
	1044	217.761	227343	227343		0.693071					969	230.678	223527	223527		0.814571
	986	219.362	216291	216291		0.659378					1050	226.79	238129	238129		0.867784
	969	226.058	219050	219050		0.667789					954	228.998	218464	218464		0.796121
	1003	220.982	221645	221645		0.6757					931	233.439	217332	217332		0.791996
	1064	219.606	233661	233661		0.712332					950	230.274	218760	218760		0.7972						Fig. 6d Comparasion of GFP signal by nomalized to DAPI signal in SSF414N/D-GFP trangenic plants.
Incubate 60 min	884	193.475	171032	171032		0.521403	0.496331	0.0251386	0.00837952	Incubate 60 min	750	233.54	175155	175155		0.638295	0.724463	0.0436884	0.0145628			Name	Relative indensity (GFP/DAPI) in each cell
	969	182.807	177140	177140		0.540024					816	232.391	189631	189631		0.691048						SSF414N-GFP1-1	0.275607	0.502669	0.288538	0.532729	0.864656	1.27377	1.05005	1.16001	1.27937	1.24309	0.764438	0.753957	0.834268	0.869715	0.939059	0.684658	1.08354	0.446573	2.25648	0.70874	0.411795	0.983099	0.918316	0.784951	0.510424
	832	200.85	167107	167107		0.509437					931	224.569	209074	209074		0.761902						SSF414N-GFP1-2	0.84071	0.245954	1.07221	0.87797	0.923562	0.802615	1.05871	0.855543	0.738333	0.893667	0.683169	0.87357	1.02596	1.32062	0.971403	1.00012	1.48675	1.23017	0.545942	0.721282	1.29199	0.943514	0.860589	1.07369	0.977089	0.668352	0.874283
	780	206.762	161274	161274		0.491655					810	231.285	187341	187341		0.682703						SSF414N-GFP1-3	0.260876	0.247499	0.221742	0.466832	0.600626	0.611442	0.375329	0.398981	0.264801	0.244348	0.231732	0.510791	0.43659	0.599997	0.794798	0.522845	0.377792	0.352027	0.44563	0.418389	0.726284	0.663754	0.666222	0.41737	0.486701	0.656189	0.250745
	832	200.85	167107	167107		0.509437					882	220.947	194875	194875		0.710158						SSF414N-GFP2-1	0.550586	1.277	0.764528	0.908091	1.39117	0.881357
	780	207.306	161699	161699		0.492951					931	222.53	207175	207175		0.754982						SSF414N-GFP2-2	0.49144	0.260926	0.212839	0.651793	0.598486	0.215006	0.753014	0.276476	0.445885	0.499543	0.290259	0.405358	0.625769	0.657583	0.324863
	780	207.556	161894	161894		0.493545					846	230.203	194752	194752		0.70971						SSF414N-GFP2-3	0.425124	0.598905	0.559532	0.603945	0.78473	0.81809	0.795036	0.584529	0.696476	0.555104	0.702499	0.595699	0.768202	0.97014	0.82271	0.785499	0.508769	0.709671	0.351911	0.469649	0.689273	0.73148	0.352905	0.672949	0.740861	0.646079	0.85648
	780	206.762	161274	161274		0.491655					900	225.632	203069	203069		0.740019						SSF414N-GFP3-1	0.347295	0.354358	0.414604	0.34397	0.505678	0.641317	0.466916	0.673046	0.576323	0.571599	0.54996	0.35162	0.450258	0.439091	0.422388	0.393816	0.384187	0.404705	0.523347	0.594729	0.531011	0.508425	0.364445	0.287388
	650	225.152	146349	146349		0.446155					1000	215.33	215330	215330		0.7847						SSF414N-GFP3-2	1.1018	1.27756	1.4509	1.43835	2.17616	1.84521	2.06947	2.00171	2.13285	1.86471	2.008	2.20608	1.46269	1.90986	1.88405	2.24156	2.44283	2.59914	3.0048	2.90317	2.636	2.9149	2.74106	2.84365	2.27286	2.45392	1.83527
	700	218.859	153201	153201		0.467044					950	222.737	211600	211600		0.771107						SSF414N-GFP3-3	3.78752	0.527476	1.70347	1.53165	1.63796	1.85393	1.82402	1.48276	1.32067	3.15612	1.91882	2.2712	1.57227	0.998136	1.14942	1.23445	1.38813	2.01865	2.19682	1.92263
Incubate 90 min	658	155.447	102284	102284		0.31182	0.304749	0.0120766	0.00402555	Incubate 90 min	552	219.761	121308	121308		0.442067	0.51293	0.0413029	0.0137676			SSF414N-GFP4-1	2.74877	3.436	3.09906	3.7255	4.82677	1.70566	2.25331	1.63109	1.58027	1.50054	2.24219	0.921522	2.0947	2.9817	1.02754	1.38988	1.89829	1.034	2.76471	2.53016
	598	161.866	96796	96796		0.295089					644	213.241	137327	137327		0.500443						SSF414N-GFP4-2	1.87491	1.40392	1.11699	2.09423	1.14364	2.28011	0.513292	2.39431	1.28027	1.58839	1.56975	1.11691	1.21036	0.859536	1.27087	1.4392	1.74882	0.85215	1.25687	1.06323	1.14572	0.995253	1.23452	0.901376	0.97106
	552	169.857	93761	93761		0.285837					559	221.39	123757	123757		0.450992						SSF414N-GFP4-3	1.36182	1.80461	1.73517	2.07126	1.5328	1.44757	1.93116	1.33387	1.42199	1.89502	2.031	2.33306	1.5048	1.89899	2.24904	1.9465	1.7302	1.57859	1.60331	1.56255	1.41534	1.40788	1.65282	1.71988	1.68256	1.66193	1.56492
	585	166.424	97358	97358		0.296803					688	205.403	141317	141317		0.514984						SSF414N-GFP5-1	1.16725	0.962082	0.602075	0.697999	0.79472	0.915067	0.847497	0.665002	1.20624	0.950951	0.855156	0.670599	0.713325	0.792555	0.898477	0.614942	1.14564	0.669849	0.951731	0.931062	0.611632	0.800583	0.921066	0.98519	0.874174	0.893366	0.377211
	690	151.933	104834	104834		0.319594					704	209.565	147534	147534		0.53764						SSF414N-GFP5-2	2.39873	2.01179	1.77549	1.0679	2.39912	2.77161	3.16893	3.01934	2.61162	2.32347	2.38201	1.76281	1.08826	2.32377	0.746782	1.2669	1.41944	1.63755	2.65776	1.52648	1.07723	1.85657	1.15963	0.780455	1.3832
	658	155.498	102318	102318		0.311924					675	211.324	142644	142644		0.51982						SSF414N-GFP5-3	1.0861	1.09343	2.00973	0.64722	0.75295
	658	155.839	102542	102542		0.312606					765	200.918	153702	153702		0.560117						SSF414N-GFP6-1	1.55874	1.74359	1.73942	1.54729	1.49385	1.46338	2.79715	2.29121	1.88239	1.64922	1.25436	1.50948	1.33098	1.42253	2.28331	1.8095	1.84417	1.64579	1.4697	2.19963	1.96592	1.96023	1.22138	1.04674	2.26194	1.37236
	720	146.706	105628	105628		0.322014					774	201.265	155779	155779		0.567686						SSF414N-GFP6-2	2.29956	2.13066	1.70461	2.33242	1.69408	1.33055	1.75829	1.21034	1.47224	1.54887	1.64328	1.96849	1.93215	1.28829	1.64315	1.55287	2.35558	1.17017	1.54839	2.51595
	616	161.45	99453	99453		0.303189					616	216.179	133166	133166		0.48528						SSF414N-GFP6-3	2.56067	1.94112	0.305484	0.557352	1.48006	1.59756	0.3863
	559	169.361	94673	94673		0.288617					736	205.162	150999	150999		0.550267
Incubate 90 min with MG132	1485	182.432	270912	270912		0.825894	0.918955	0.0328533	0.0109511	Incubate 90 min with MG132	1344	192.943	259315	259315		0.944989	0.894017	0.043567	0.0145223			SSF414N-GFP1-1+ MG132	0.590715	0.532481	0.484128	0.494723	2.74769	0.413737	0.729582	0.684316	1.28964	1.21824	0.778717	0.307716	0.433469	0.584978	0.398765	0.895735	1.04692	0.49139	0.432692	0.656714
	2016	149.302	300992	300992		0.917595					1060	216.188	229159	229159		0.835095						SSF414N-GFP1-2 + MG132	0.392939	0.828194	0.699312	0.815661	0.879957	0.659422	0.759203	0.986525	0.886043	1.33556	1.44309	1.00023	1.48836	2.05846	0.691399	0.749902	0.793591	1.45561	1.09312	1.43527	1.41137	1.03571	1.01008	0.904198	0.66664	0.519987	0.581452
	1960	153.582	301021	301021		0.917683					1040	218.064	226787	226787		0.826451						SSF414N-GFP1-3 + MG132	1.73418	0.946837	1.0312	0.808979	1.34924	1.30683	1.47903	1.13493	1.13101	0.962612	0.851742	1.17605	1.22052	1.06625	0.696263	1.01759	1.07162	1.30149	1.28676	1.34341	1.05236	0.870701	0.654705	1.00523	0.910828	0.687821	0.74438
	1995	150.641	300528	300528		0.91618					1080	213.516	230597	230597		0.840336						SSF414N-GFP2-1 + MG132	0.432505	0.51229	0.618846	0.64135	0.44399	0.623526	0.585245	0.553131	0.55817	0.37427	0.542073	0.511882	0.43146	0.441119	0.466721	0.531901	0.529887	0.403254	0.346276	0.474311	0.420733	0.412158	0.498257	0.462067	0.509988	0.407767	0.395216
	2128	144.889	308323	308323		0.939944					1350	194.656	262785	262785		0.957634						SSF414N-GFP2-2 + MG132	2.46544	3.67019	3.48637	2.94537	2.96366	3.62272	4.89929	4.02255	3.54156	3.43567	4.67205	4.49719	3.08029	2.45651	3.43297	4.23527	4.7415	4.57347	5.11019	6.39801	3.93061	5.33094	4.26777	4.17603	5.41234	4.78077	5.53811
	2204	141.304	311434	311434		0.949428					1196	204.084	244085	244085		0.889488						SSF414N-GFP2-3 + MG132	1.08688	1.05321	1.02696	1.27194	1.29969	1.65147	1.58861	1.47991	1.69538	1.69869	1.74142	1.35248	1.35568	1.46091	1.52076	1.35589	1.61056	1.04538	1.7493	0.880639	1.62048	1.05117	1.12089	0.91486	1.21135	1.40797	1.36669
	1998	152.001	303697	303697		0.925841					1219	203.368	247905	247905		0.903409						SSF414N-GFP3-1 + MG132	1.214	1.35899	1.01475	1.37052	0.944471	0.911601	0.701332	0.516442	0.490124	1.34284	1.78167	1.86351	1.71458	1.76253	1.92125	1.17984	2.25408	1.83713	1.68727	1.86027	1.82529	1.88256	1.63022	1.53868	1.18942	1.55867	1.60929
	1998	151.883	303462	303462		0.925125					1248	201.051	250912	250912		0.914367						SSF414N-GFP3-2 + MG132	0.677461	0.83538	0.699154	0.988045	0.97614	1.07441	0.843002	0.570654	0.983052	1.20249	1.85306	1.20562	0.885058	0.824444	1.824	2.34381	1.16517	1.4559	2.35669	1.65511	1.82222	1.97693	1.5549	0.666601	0.796642	1.23091	1.37157
	2035	149.775	304792	304792		0.92918					1248	202.401	252596	252596		0.920504						SSF414N-GFP3-3 + MG132	1.42206	1.15957	2.40405	0.544972	0.998758	1.65764	1.41479	2.00649
	2128	145.31	309219	309219		0.942676					1219	204.377	249136	249136		0.907895						SSF414N-GFP4-1 + MG132	2.08625	2.31241	3.73941	3.78891	3.98956	2.3623	1.76134	4.33388	2.44086	4.01478	1.89609	2.41694	1.5067	2.52859	1.98122	2.90747	2.19685	2.31421	1.26907	1.67946	2.32783
																						SSF414N-GFP4-2 + MG132	4.08302	1.96702	2.95498	4.32234	5.37955	3.75297	2.58177	3.74136	3.43813	4.3335	5.81767	3.66818	2.50227	5.16971	3.95675	4.46946	3.94577	4.26952	3.17106	3.49122
																						SSF414N-GFP4-3 + MG132	1.4053	10.6373	1.90737	2.55565	3.38345	3.89222	1.24735	3.28047	3.64461	2.84216	6.8743	4.68473	3.03664	2.27598	6.15086	5.3082	5.64606	5.47877	1.78035	4.64726	2.05411	2.0126	2.91466	2.11157	3.39318	4.31516
																						SSF414N-GFP5-1 + MG132	5.48754	8.61486	8.35917	4.66762	3.13518	2.13814	1.92663	2.42288	4.69398	4.57188	9.49752	3.98898	3.87629	2.75543	2.35407	1.60898
																						SSF414N-GFP5-2 + MG132	1.25908	1.99715	0.809612	1.20613	1.64298	1.00657	0.792618	1.16779	1.03564	1.09428	1.65577	1.65222	1.66631	1.63763	1.5639	1.62415	1.98156	1.96676	1.94795	2.33942	1.56363	2.40987	1.1109	1.48181	2.14191	2.7872	2.3891
																						SSF414N-GFP5-3 + MG132	1.83638	2.32552	1.91206	5.40839	2.57366	2.24527	1.75215	1.37646	2.60409	2.06574	1.1581	0.950341	0.814089	6.46714	9.93457	5.31199	4.86995	2.35656	1.33238	2.54394	3.26491	3.30511	3.44877	1.76458	1.79307	5.34304	7.29008
																						SSF414N-GFP6-1 + MG132	2.09726	2.76582	2.96577	3.22882	4.37301	4.71365	2.31213	4.28483	3.18701	4.61225	5.80478	4.46696	5.23576	4.27018	5.50582	5.89708	5.53762	4.00001	4.55437	5.79802	5.03746	5.33528	4.07546	5.13248	6.15111	5.71636	4.67027
																						SSF414N-GFP6-2 + MG132	5.85072	7.70634	4.51591	5.97495	6.40686	4.41663	4.99434	3.929	5.7536	4.97928	5.20432	4.2561	4.75929	4.44744	4.69301	4.84616	5.08994	4.67722	4.49292	5.48375	4.85842	6.14544	5.48698	6.38507	5.65179	5.83974	6.0539
																						SSF414N-GFP6-3 + MG132	4.82645	3.19546	5.70327	5.53334	6.55931	4.70025	9.48493	2.57606	3.1461	5.97685	2.06074	3.28786	2.71161	3.88043	7.08172	3.55295	6.15858	2.89135	2.02106	3.62019
																						SSF414D-GFP1-1	0.986118	0.493111	1.30653	1.26875	0.807557	1.51667	1.85743	1.33713	1.21244	0.950367	0.944839	1.2476	0.809662	0.840417	0.440851	1.30278	1.89556	1.88023	1.96405	1.40131	1.44495	1.97348	1.46359	1.10805	1.60342
																						SSF414D-GFP1-2	1.11068	0.975773	1.00008	0.974619	0.887007	0.33429	1.09427	1.10135	1.06471	1.37297	1.02617	0.963288	0.834458	0.39754	0.559324	1.21019	0.518584	0.291946	0.841439	0.903
																						SSF414D-GFP1-3	0.487969	0.492584	0.533255	0.38103	0.413494	0.301195	0.337923	0.525612	0.296077	0.276736	0.287099	0.125152	0.469998	0.469119	0.428341	0.550147	0.49821	0.464842	0.421482	0.354266	0.309548	0.200049	0.244698	0.342352	0.327669	0.475006	0.246488
																						SSF414D-GFP2-1	0.409307	0.437923	0.422165	0.422572	0.398306	0.447828	0.368771	0.331581	0.327723	0.433793	0.439434	0.388451	0.445017	0.405452	0.306755	0.277275	0.296254	0.358889	0.37702	0.367221	0.330256	0.364312	0.424276	0.460066	0.483722	0.450068	0.490443
																						SSF414D-GFP2-2	1.52621	1.21451	1.56098	1.08427	1.35393	1.38094	1.60763	1.20296	1.37204	1.35399	1.66446	1.6778	1.34535	1.20469	1.42443	1.50537	0.954945	1.67337	0.838115	1.85498	0.882423	1.1935	1.75495	2.09286	1.86756	1.36968	1.03543
																						SSF414D-GFP2-3	0.377844	0.629415	0.421077	0.256887	0.462481	0.336631	0.368141	0.443175	0.484592	0.422447	0.47307	0.356496	0.318326	0.365433	0.388959	0.437185	0.359059	0.320524	0.402847	0.375111	0.432787
																						SSF414D-GFP3-1	1.4707	1.88922	1.44284	2.48308	2.20971	1.85679
																						SSF414D-GFP3-2	1.64998	2.10243	2.05905	2.06505	2.32647	2.17656	2.77886	3.41568	3.23419	2.80385	2.96791	3.09801	2.93642	2.68688	2.68561	2.08581	2.40982	2.16124	2.27549	2.23795	2.48164	1.54987	1.8649	2.11342	2.20059	1.71948	1.63044
																						SSF414D-GFP3-3	1.72242	1.33999	1.98294	2.22625	1.7881	2.49471	1.61125	2.39901	2.18943	1.79608	1.19669	1.94582	1.84813	2.03133	1.58843	1.92566	1.7421	1.77861	1.64482	1.72724
																						SSF414D-GFP4-1	1.10197	2.53917	2.0923	2.03074	1.82101	1.88044	1.95269	1.79152	1.63003	3.11423	2.88858	2.30034	2.60579	2.63053	2.45514	2.04863	1.63362	1.84917	2.28121	1.96284	2.02066	1.70078	1.74379	1.94915	1.89171	1.85673	1.8663
																						SSF414D-GFP4-2	1.99786	2.13871	2.21627	1.95458	1.72905	1.69663	1.34296	1.08389	1.50073	2.99526	3.20396	2.61546	2.16294	2.03668	1.59167	2.28567	1.37908	3.00662	2.56912	1.46653
																						SSF414D-GFP4-3	2.56145	1.88964	4.33789	3.17106	3.42829	2.27001	2.44256	3.21687	6.19076	3.36848
																						SSF414D-GFP5-1	2.76708	2.96284	3.29305	3.72295	3.52838	2.35868	2.81744	1.55513	1.30199	3.47721	2.52612	3.25788	2.80218	2.57333	2.92469	3.37027	4.01128	2.62451	2.59997	2.37648	3.10569	1.82546	1.97137	1.95976	2.32359	2.54128	2.89487
																						SSF414D-GFP5-2	2.40639	3.82158	3.15795	2.50433	2.65528	2.86551	3.55627	2.6215	3.5543	3.6009	3.76374	2.66046	3.79756	3.68688	3.45679	3.66349	5.51271	4.97175	3.64156	5.01743	4.73062	5.47678	4.1643	4.89683	4.68066	4.2062	3.85195
																						SSF414D-GFP5-3	1.98459	1.81768	2.09467	2.13569	2.57974	2.52423	3.08529	2.98335	2.41304	2.57876	2.98684	2.86746	1.85553	2.12868	1.9885	2.44461	1.583	2.02425	2.40041	2.90746	3.01453	3.22486	3.30781	3.19338	4.52896	3.05498	3.28924
																						SSF414D-GFP6-1	3.21289	3.56993	3.92831	3.99834	4.58014	4.21704	4.37463	4.16236	3.63242	2.58271	3.37026	3.28818	3.83496	4.68745	4.85384	5.10904	6.29295	3.87316	3.58103	3.52345	3.72967	3.45099	3.45657	3.46024	2.27173	2.6477	2.35203
																						SSF414D-GFP6-2	1.4726	1.58078	1.21445	1.85778	1.59047	2.40525	2.53129	1.57077	1.46769	1.78945	1.62024	2.95651	3.03776	3.16716	3.21506	3.04972	3.3712	2.61865	2.80499	2.27528	2.90532	3.15686	2.8176	2.51553	2.49496	2.73441	6.26733
																						SSF414D-GFP6-3	2.10317	1.9896	2.27686	1.97402	1.61584	2.30105	2.31223	2.94591	3.34046	3.98746	4.21918	3.0948	3.06285	2.51608	2.92907	3.32596	2.59417	3.62146	3.28519	2.78783	2.34278	2.74816	2.70682	3.40861	3.25653	3.40326	3.52799
																						SSF414D-GFP1-1 + MG132	1.24014	1.08813	1.31856	1.02028	1.88259	1.87695	1.33127	1.72117	1.90417	1.78248	0.805509	2.21078	1.3401	1.5281	3.7249	1.56966	1.37337	0.615018	1.5119	0.787627	0.495975	0.685624	0.572203	1.74882	1.02312
																						SSF414D-GFP1-2 + MG132	0.429017	0.529086	0.465384	0.56144	0.424549	0.520555	0.567126	0.651214	0.692104	0.605537	0.639443	0.343916	0.483768	0.372176	0.508126	0.543259	0.649537	0.562899	0.50141	0.406074	0.421875	0.402745	0.708283	0.691287	0.511588	0.596555	0.568446
																						SSF414D-GFP1-3 + MG132	0.386759	0.55351	0.536837	0.57919	0.520992	0.619281	0.625811	0.553473	0.389412	0.425757	0.434709	0.595086	0.613665	0.652327	0.684742	0.682821	0.656124	0.769975	0.40222	0.499988	0.45668	0.398182	0.497942	0.559558	0.655198	0.603195	0.572733
																						SSF414D-GFP2-1 + MG132	0.941309	0.777572	0.667401	0.799678	1.10527	0.857946	0.723989	0.772187	0.69569	0.602348	0.605284	0.663841	0.425548	0.560928	0.533009	0.31699	0.394479	0.587927	0.628778	0.559205
																						SSF414D-GFP2-2 + MG132	1.83167	2.04266	1.81368	1.69353	1.24646	1.10988	1.3801	1.44183	0.372699	1.04471	1.32351	1.36278	1.64796	1.37339	0.99276	0.534074	0.864892	1.63871	1.90716	1.9026	1.47651	0.672609	0.534834	0.559067	0.630763	0.306703	1.12152
																						SSF414D-GFP2-3 + MG132	2.25564	2.06963	2.0042	1.78233	1.93485	1.6762	1.70175	1.69088	1.3811	1.41451	0.960998	1.28536	1.51482	1.46873	1.66267	1.29476	1.17331	1.64182	1.2862	1.093	1.1622	1.09407	0.853565	1.02626	0.825711	0.629961	1.18112
																						SSF414D-GFP3-1 + MG132	2.53881	2.22774	2.28452	2.34445	2.3964	2.8916	3.05684	2.90827	2.45455	2.39898	2.2453	2.43052	2.44976	2.54925	1.68809	2.35107	3.36504	2.38108	3.12088	3.06713	2.96952	3.45166	2.61024	2.33585	2.18194	2.29531	3.64942
																						SSF414D-GFP3-2 + MG132	2.30241	1.59279	1.67843	1.90333	1.86702	1.81606	2.07153	2.23759	2.09457	1.97299	1.65015	1.9566	2.1008	1.84526	2.15108	1.78662	1.89998	1.43214	1.73215	1.68049	1.63478	1.66877	2.21204	2.14038	2.6326	2.43609	1.82609
																						SSF414D-GFP3-3 + MG132	2.05365	2.08672	1.87844	2.01888	2.99785	3.66563	3.88305	3.58915	2.55098	2.61834	3.21358	2.89243	2.83763	2.65482	3.51953	3.64677	3.73748	3.53962	3.99729	3.65072	4.72769	4.64869	4.38148	4.04629	4.88245	4.20127	4.91061
																						SSF414D-GFP4-1 + MG132	2.05571	2.33563	2.38522	2.08886	2.28996	1.96511	2.36943	1.5503	1.73863	1.94919	2.21603	2.43905	3.2184	3.46118	3.21545	2.86023	2.98639	3.01685	2.89372	2.8243	2.85995	2.42235	3.35026	3.48978	2.96588	2.59925	2.2812
																						SSF414D-GFP4-2 + MG132	8.51983	5.10653	11.8749	2.05016	1.70676	2.3531	2.67075	2.74556	4.88192	5.87009	2.86291	4.07777	6.25419	5.06729	2.39544	3.4451	3.7746	8.39907	8.33311	6.62097	2.69926	5.37814	7.29097	13.4256	6.26253	3.1661	4.67905
																						SSF414D-GFP4-3 + MG132	2.51224	2.46696	2.59552	2.46098	2.56351	3.22903	3.45693	3.06973	2.75321	3.12701	4.06226	2.47533
																						SSF414D-GFP5-1 + MG132	3.3848	3.52374	4.56941	3.55568	3.21887	2.98209	2.62915	3.06857	2.69813	2.54521	3.82322	4.41954	3.99509	2.12515	2.84668	3.3477	2.89145	1.79514	1.58773	1.70783	2.76607	4.18023	2.00703	1.99149	2.63277	2.12522	2.04473
																						SSF414D-GFP5-2 + MG132	2.37253	2.37985	2.80402	2.9098	4.19121	2.54021	2.66468	3.1215	3.02627	5.17438	4.34391	2.62733	3.23838	3.17482	3.36658	3.59329	3.13571	4.24708	3.85213	2.75347	4.20715	4.26935	4.23315	6.25197	5.37473	5.80568	3.96476
																						SSF414D-GFP5-3 + MG132	0.689339	4.00456	8.57697	12.0368	7.89647	1.11246	7.60009	2.4876	4.58571	6.93072	3.38053	5.45033	4.77166	8.93863	7.62178	6.17654	5.5511	7.64269	9.79224	8.63192	8.00899	2.99389	3.84822	2.42597	2.23792	5.26017	2.25831
																						SSF414D-GFP6-1 + MG132	3.08477	3.36422	2.8877	2.94409	3.44371	3.54783	3.64093	3.82642	3.3299	3.38923	3.74329	3.62856	3.36867	3.52093	3.56478	3.26555	3.43641	3.38884	4.89448	5.27203	5.14843	3.78932	3.95756	4.32848	2.6266	4.89329	4.55879
																						SSF414D-GFP6-2 + MG132	6.49823	5.72992	4.48756	6.49917	7.62157	6.76311	5.57146	1.44365	5.1836	6.63524	8.43795	3.64648	5.81218	1.87502	3.78291	3.20094	2.34961	6.35668	3.98328	3.74237	3.49939	3.44811	4.96721	5.7844	5.98033	2.84433	3.6627
																						SSF414D-GFP6-3 + MG132	4.59018	3.74586	4.5903	5.08661	4.88314	4.36818	6.11584	3.60665	5.29792	6.90637	6.06958	4.80851	3.19814	4.64058	3.36487	4.61427	4.13811	3.48837	5.20294	4.59189	3.75064	3.99461	4.46087	4.80582	4.3046	4.52066	4.6572
[truncated: 53 more columns]

## Sheet: Figure 7a-c
Fig. 7a-c latitude and longitude of SSF in SWE, GER and ESP.
number	NAME	SNPs	country	latitude	longitude
1	>Ale-Stenar-44-4.GMI_chr2:19423791-19428790 nucleotide	A	SWE	55.3833	14.05
2	>Ale-Stenar-56-14.GMI_chr2:19423791-19428790 nucleotide	A	SWE	55.3833	14.05
3	>Ale-Stenar-64-24.GMI_chr2:19423791-19428790 nucleotide	A	SWE	55.3833	14.05
4	>Algutsrum.GMI_chr2:19423791-19428790 nucleotide	A	SWE	56.68	16.5
5	>App1-12.GMI_chr2:19423791-19428790 nucleotide	A	SWE	56.3333	15.9667
6	>App1-16.GMI_chr2:19423791-19428790 nucleotide	A	SWE	56.3333	15.9667
7	>Baa1-2.GMI_chr2:19423791-19428790 nucleotide	A	SWE	56.4	12.9
8	>Baa4-1.GMI_chr2:19423791-19428790 nucleotide	A	SWE	56.4	12.9
9	>Baa5-1.GMI_chr2:19423791-19428790 nucleotide	A	SWE	56.4	12.9
10	>Broesarp-34-145.GMI_chr2:19423791-19428790 nucleotide	A	SWE	55.7167	14.1333
11	>Broet1-6.GMI_chr2:19423791-19428790 nucleotide	A	SWE	56.3	16
12	>Dra3-1.GMI_chr2:19423791-19428790 nucleotide	A	SWE	55.76	14.12
13	>Fjae1-1.GMI_chr2:19423791-19428790 nucleotide	A	SWE	56.06	14.29
14	>Fly2-1.GMI_chr2:19423791-19428790 nucleotide	A	SWE	55.7509	13.3712
15	>Fly2-2.GMI_chr2:19423791-19428790 nucleotide	A	SWE	55.7509	13.3712
16	>Hag-2.GMI_chr2:19423791-19428790 nucleotide	A	SWE	56.5804	16.4063
17	>Hal-1.GMI_chr2:19423791-19428790 nucleotide	A	SWE	57.5089	15.0105
18	>Hola-2-2.GMI_chr2:19423791-19428790 nucleotide	A	SWE	55.7491	13.399
19	>Kulturen-1.GMI_chr2:19423791-19428790 nucleotide	A	SWE	55.705	13.196
20	>Lan-1.GMI_chr2:19423791-19428790 nucleotide	A	SWE	55.9745	14.3997
21	>Liarum.GMI_chr2:19423791-19428790 nucleotide	A	SWE	55.9473	13.821
22	>Lilloe-1.GMI_chr2:19423791-19428790 nucleotide	A	SWE	56.1494	15.7884
23	>Lis-2.GMI_chr2:19423791-19428790 nucleotide	A	SWE	56.0328	14.775
24	>Lis-3.GMI_chr2:19423791-19428790 nucleotide	A	SWE	56.0328	14.775
25	>Lom1-1.GMI_chr2:19423791-19428790 nucleotide	A	SWE	56.09	13.9
26	>Lund.GMI_chr2:19423791-19428790 nucleotide	A	SWE	55.71	13.2
27	>Oer-1.GMI_chr2:19423791-19428790 nucleotide	A	SWE	56.4573	16.1308
28	>Rev-1.GMI_chr2:19423791-19428790 nucleotide	A	SWE	55.6942	13.4504
29	>San-2.GMI_chr2:19423791-19428790 nucleotide	A	SWE	56.07	13.74
30	>Sim-1.GMI_chr2:19423791-19428790 nucleotide	A	SWE	55.5678	14.3398
31	>Sparta-1.GMI_chr2:19423791-19428790 nucleotide	A	SWE	55.7097	13.2145
32	>Spro-1.GMI_chr2:19423791-19428790 nucleotide	A	SWE	57.2545	18.2109
33	>Spro-2.GMI_chr2:19423791-19428790 nucleotide	A	SWE	57.2545	18.2109
34	>Spro-3.GMI_chr2:19423791-19428790 nucleotide	A	SWE	57.2545	18.2109
35	>Sr:3.GMI_chr2:19423791-19428790 nucleotide	A	SWE	58.9	11.2
36	>Sr:5.GMI_chr2:19423791-19428790 nucleotide	A	SWE	58.9	11.2
37	>T1020.GMI_chr2:19423791-19428790 nucleotide	A	SWE	55.6514	13.2233
38	>T1090.GMI_chr2:19423791-19428790 nucleotide	A	SWE	55.6575	13.2386
39	>T1110.GMI_chr2:19423791-19428790 nucleotide	A	SWE	55.6	13.2
40	>T1130.GMI_chr2:19423791-19428790 nucleotide	A	SWE	55.6	13.2
41	>T460.GMI_chr2:19423791-19428790 nucleotide	A	SWE	55.7931	13.1186
42	>T480.GMI_chr2:19423791-19428790 nucleotide	A	SWE	55.7989	13.1206
43	>T710.GMI_chr2:19423791-19428790 nucleotide	A	SWE	55.8403	13.3106
44	>T740.GMI_chr2:19423791-19428790 nucleotide	A	SWE	55.8397	13.2881
45	>T840.GMI_chr2:19423791-19428790 nucleotide	A	SWE	55.9336	13.5519
46	>T860.GMI_chr2:19423791-19428790 nucleotide	A	SWE	55.9403	13.5511
47	>T900.GMI_chr2:19423791-19428790 nucleotide	A	SWE	55.9428	13.5558
48	>T930.GMI_chr2:19423791-19428790 nucleotide	A	SWE	55.9497	13.5533
49	>T960.GMI_chr2:19423791-19428790 nucleotide	A	SWE	55.9319	13.5508
50	>T980.GMI_chr2:19423791-19428790 nucleotide	A	SWE	55.9261	13.5319
51	>T990.GMI_chr2:19423791-19428790 nucleotide	A	SWE	55.6528	13.2244
52	>TAAL-07.GMI_chr2:19423791-19428790 nucleotide	A	SWE	62.6322	17.6906
53	>TDr-17.GMI_chr2:19423791-19428790 nucleotide	A	SWE	55.7717	14.1206
54	>TDr-7.GMI_chr2:19423791-19428790 nucleotide	A	SWE	55.7694	14.1347
55	>TDr-8.GMI_chr2:19423791-19428790 nucleotide	A	SWE	55.7706	14.1342
56	>TFAE-07.GMI_chr2:19423791-19428790 nucleotide	A	SWE	63.0169	18.3283
57	>Tottarp-2.GMI_chr2:19423791-19428790 nucleotide	A	SWE	56.2737	13.9004
58	>TV-10.GMI_chr2:19423791-19428790 nucleotide	A	SWE	55.5796	14.3336
59	>TV-22.GMI_chr2:19423791-19428790 nucleotide	A	SWE	55.5796	14.3336
60	>TV-30.GMI_chr2:19423791-19428790 nucleotide	A	SWE	55.5796	14.3336
61	>TV-38.GMI_chr2:19423791-19428790 nucleotide	A	SWE	55.5796	14.3336
62	>TV-7.GMI_chr2:19423791-19428790 nucleotide	A	SWE	55.5796	14.334
63	>Ull2-3.GMI_chr2:19423791-19428790 nucleotide	A	SWE	56.0648	13.9707
64	>Ull2-5.GMI_chr2:19423791-19428790 nucleotide	A	SWE	56.0648	13.9707
65	>Vaar2-1.GMI_chr2:19423791-19428790 nucleotide	A	SWE	55.58	14.334
66	>Vaar2-6.GMI_chr2:19423791-19428790 nucleotide	A	SWE	55.58	14.334
67	>Aedal-1.GMI_chr2:19423791-19428790 nucleotide	G	SWE	62.8622	18.336
68	>Aedal-3.GMI_chr2:19423791-19428790 nucleotide	G	SWE	62.8622	18.336
69	>App1-14.GMI_chr2:19423791-19428790 nucleotide	G	SWE	56.3333	15.9667
70	>Bil-5.GMI_chr2:19423791-19428790 nucleotide	G	SWE	63.324	18.484
71	>Bil-7.GMI_chr2:19423791-19428790 nucleotide	G	SWE	63.324	18.484
72	>Dra2-1.GMI_chr2:19423791-19428790 nucleotide	G	SWE	55.76	14.12
73	>Eden-1.GMI_chr2:19423791-19428790 nucleotide	G	SWE	62.877	18.177
74	>Eden-2.GMI_chr2:19423791-19428790 nucleotide	G	SWE	62.877	18.177
75	>Eden-7.GMI_chr2:19423791-19428790 nucleotide	G	SWE	62.877	18.177
76	>Eden-9.GMI_chr2:19423791-19428790 nucleotide	G	SWE	62.877	18.177
77	>Eds-1.GMI_chr2:19423791-19428790 nucleotide	G	SWE	62.9	18.4
78	>Eds-9.GMI_chr2:19423791-19428790 nucleotide	G	SWE	62.9	18.4
79	>Faeb-2.GMI_chr2:19423791-19428790 nucleotide	G	SWE	63.0165	18.3174
80	>Faeb-4.GMI_chr2:19423791-19428790 nucleotide	G	SWE	63.0165	18.3174
81	>Fael-1.GMI_chr2:19423791-19428790 nucleotide	G	SWE	63.016	18.3175
82	>Fjae1-2.GMI_chr2:19423791-19428790 nucleotide	G	SWE	56.06	14.29
83	>Fjae1-5.GMI_chr2:19423791-19428790 nucleotide	G	SWE	56.06	14.29
84	>Fjae2-4.GMI_chr2:19423791-19428790 nucleotide	G	SWE	56.06	14.29
85	>Fri_2.GMI_chr2:19423791-19428790 nucleotide	G	SWE	55.8106	14.2091
86	>Gro-3.GMI_chr2:19423791-19428790 nucleotide	G	SWE	62.6437	17.7339
87	>Groen-12.GMI_chr2:19423791-19428790 nucleotide	G	SWE	62.806	18.1896
88	>Groen-14.GMI_chr2:19423791-19428790 nucleotide	G	SWE	62.806	18.1896
89	>Groen-5.GMI_chr2:19423791-19428790 nucleotide	G	SWE	62.806	18.1896
90	>Had-1.GMI_chr2:19423791-19428790 nucleotide	G	SWE	57.3263	15.8979
91	>Had-2.GMI_chr2:19423791-19428790 nucleotide	G	SWE	57.3263	15.8979
92	>Ham-1.GMI_chr2:19423791-19428790 nucleotide	G	SWE	55.4234	13.9905
93	>Hel-3.GMI_chr2:19423791-19428790 nucleotide	G	SWE	57.8765	14.8549
94	>Hola_1_2.GMI_chr2:19423791-19428790 nucleotide	G	SWE	55.7491	13.399
95	>Hola-1-1.GMI_chr2:19423791-19428790 nucleotide	G	SWE	55.7491	13.399
96	>Hov1-10.GMI_chr2:19423791-19428790 nucleotide	G	SWE	56.1	13.74
97	>Hov1-7.GMI_chr2:19423791-19428790 nucleotide	G	SWE	56.1	13.74
98	>Hov3-2.GMI_chr2:19423791-19428790 nucleotide	G	SWE	56.1	13.74
99	>Hov3-5.GMI_chr2:19423791-19428790 nucleotide	G	SWE	56.1	13.74
100	>Hov4-1.GMI_chr2:19423791-19428790 nucleotide	G	SWE	56.1	13.74
101	>Hovdala-2.GMI_chr2:19423791-19428790 nucleotide	G	SWE	56.1	13.74
102	>Kaevlinge-1.GMI_chr2:19423791-19428790 nucleotide	G	SWE	55.8	13.1
103	>Kia-1.GMI_chr2:19423791-19428790 nucleotide	G	SWE	56.0573	14.302
104	>Kni-1.GMI_chr2:19423791-19428790 nucleotide	G	SWE	55.66	13.4
105	>Kru-3.GMI_chr2:19423791-19428790 nucleotide	G	SWE	57.7215	18.3837
106	>love-1.GMI_chr2:19423791-19428790 nucleotide	G	SWE	62.801	18.079
107	>love-5.GMI_chr2:19423791-19428790 nucleotide	G	SWE	62.801	18.079
108	>Lu-1.GMI_chr2:19423791-19428790 nucleotide	G	SWE	55.71	13.2
109	>Naes-2.GMI_chr2:19423791-19428790 nucleotide	G	SWE	62.8815	18.4055
110	>Nyl-13.GMI_chr2:19423791-19428790 nucleotide	G	SWE	62.9513	18.2763
111	>Nyl-2.GMI_chr2:19423791-19428790 nucleotide	G	SWE	62.9513	18.2763
112	>Nyl-7.GMI_chr2:19423791-19428790 nucleotide	G	SWE	62.9513	18.2763
113	>Oemoe1-7.GMI_chr2:19423791-19428790 nucleotide	G	SWE	56.1481	15.8155
114	>Puk-2.GMI_chr2:19423791-19428790 nucleotide	G	SWE	56.1633	14.6806
115	>Rev-2.GMI_chr2:19423791-19428790 nucleotide	G	SWE	55.6942	13.4504
116	>Sanna-2.GMI_chr2:19423791-19428790 nucleotide	G	SWE	62.69	18
117	>St-0.GMI_chr2:19423791-19428790 nucleotide	G	SWE	59	18
118	>Ste-2.GMI_chr2:19423791-19428790 nucleotide	G	SWE	57.8009	18.5162
119	>Ste-3.GMI_chr2:19423791-19428790 nucleotide	G	SWE	57.8009	18.5162
120	>Ste-4.GMI_chr2:19423791-19428790 nucleotide	G	SWE	57.8009	18.5162
121	>Stu1-1.GMI_chr2:19423791-19428790 nucleotide	G	SWE	56.4666	16.1284
122	>T1000.GMI_chr2:19423791-19428790 nucleotide	G	SWE	55.6525	13.2197
123	>T1070.GMI_chr2:19423791-19428790 nucleotide	G	SWE	55.6481	13.2264
124	>T1080.GMI_chr2:19423791-19428790 nucleotide	G	SWE	55.6561	13.2178
125	>T1160.GMI_chr2:19423791-19428790 nucleotide	G	SWE	55.7	13.2
126	>T470.GMI_chr2:19423791-19428790 nucleotide	G	SWE	55.7942	13.1222
127	>T530.GMI_chr2:19423791-19428790 nucleotide	G	SWE	55.7989	13.1219
128	>T540.GMI_chr2:19423791-19428790 nucleotide	G	SWE	55.7967	13.1044
129	>T550.GMI_chr2:19423791-19428790 nucleotide	G	SWE	55.8078	13.1028
130	>T570.GMI_chr2:19423791-19428790 nucleotide	G	SWE	55.8097	13.1342
131	>T720.GMI_chr2:19423791-19428790 nucleotide	G	SWE	55.8411	13.3047
132	>T780.GMI_chr2:19423791-19428790 nucleotide	G	SWE	55.8369	13.3181
133	>T790.GMI_chr2:19423791-19428790 nucleotide	G	SWE	55.8386	13.3186
134	>T800.GMI_chr2:19423791-19428790 nucleotide	G	SWE	55.8364	13.2906
135	>T850.GMI_chr2:19423791-19428790 nucleotide	G	SWE	55.9419	13.5603
136	>T880.GMI_chr2:19423791-19428790 nucleotide	G	SWE	55.9392	13.5539
137	>TAA-04.GMI_chr2:19423791-19428790 nucleotide	G	SWE	62.6422	17.7406
138	>TAA-14.GMI_chr2:19423791-19428790 nucleotide	G	SWE	62.6425	17.7356
139	>TAAD-01.GMI_chr2:19423791-19428790 nucleotide	G	SWE	62.8714	18.3447
140	>TAAD-04.GMI_chr2:19423791-19428790 nucleotide	G	SWE	62.8717	18.3436
141	>TAAD-05.GMI_chr2:19423791-19428790 nucleotide	G	SWE	62.8717	18.3419
142	>TAAD-06.GMI_chr2:19423791-19428790 nucleotide	G	SWE	62.8719	18.3422
143	>TAAL-03.GMI_chr2:19423791-19428790 nucleotide	G	SWE	62.6322	17.69
144	>TBO-01.GMI_chr2:19423791-19428790 nucleotide	G	SWE	62.8892	18.4522
145	>TDr-1.GMI_chr2:19423791-19428790 nucleotide	G	SWE	55.7683	14.1386
146	>TDr-13.GMI_chr2:19423791-19428790 nucleotide	G	SWE	55.7708	14.1331
147	>TDr-16.GMI_chr2:19423791-19428790 nucleotide	G	SWE	55.7719	14.1211
148	>TDr-2.GMI_chr2:19423791-19428790 nucleotide	G	SWE	55.7686	14.1383
149	>TDr-9.GMI_chr2:19423791-19428790 nucleotide	G	SWE	55.7708	14.1342
150	>TEDEN-02.GMI_chr2:19423791-19428790 nucleotide	G	SWE	62.8836	18.1842
151	>TEDEN-03.GMI_chr2:19423791-19428790 nucleotide	G	SWE	62.8839	18.1836
152	>TFAE-06.GMI_chr2:19423791-19428790 nucleotide	G	SWE	63.0167	18.3283
153	>TFAE-08.GMI_chr2:19423791-19428790 nucleotide	G	SWE	63.0172	18.3283
154	>Tgr-01.GMI_chr2:19423791-19428790 nucleotide	G	SWE	62.806	18.1896
155	>Ting_1.SALK_chr2:19423791-19428790 nucleotide	G	SWE	56.5	14.9
156	>Tny-04.GMI_chr2:19423791-19428790 nucleotide	G	SWE	62.96	18.2844
157	>TOM-04.GMI_chr2:19423791-19428790 nucleotide	G	SWE	62.9619	18.35
158	>TOM-06.GMI_chr2:19423791-19428790 nucleotide	G	SWE	62.9622	18.35
159	>TOM-07.GMI_chr2:19423791-19428790 nucleotide	G	SWE	62.9614	18.3608
160	>Tomegap-2.GMI_chr2:19423791-19428790 nucleotide	G	SWE	55.7	13.2
161	>TRAE-01.GMI_chr2:19423791-19428790 nucleotide	G	SWE	62.9169	18.4728
162	>Tur-4.GMI_chr2:19423791-19428790 nucleotide	G	SWE	57.6511	14.8043
163	>Ull-A-1.GMI_chr2:19423791-19428790 nucleotide	G	SWE	56.0648	13.9707
164	>Vaestervik.GMI_chr2:19423791-19428790 nucleotide	G	SWE	57.75	16.6333
165	>Vimmerby.GMI_chr2:19423791-19428790 nucleotide	G	SWE	57.7	15.8
166	>Vinsloev.GMI_chr2:19423791-19428790 nucleotide	G	SWE	56.1	13.9167
167	>Yst-1.GMI_chr2:19423791-19428790 nucleotide	G	SWE	55.4242	13.8484
168	>Agu-1.MPI_chr2:19423791-19428790 nucleotide	G	ESP	41.32	-1.34
169	>Bla_1.SALK_chr2:19423791-19428790 nucleotide	A	ESP	41.6833	2.8
170	>Can-0.WTC_chr2:19423791-19428790 nucleotide	G	ESP	29.2144	-13.4811
171	>Cdm-0.MPI_chr2:19423791-19428790 nucleotide	A	ESP	39.73	-5.74
172	>Don-0.MPI_chr2:19423791-19428790 nucleotide	G	ESP	36.83	-6.36
173	>IP-Adm-0.9514.MON-MPI_chr2:19423791-19428790 nucleotide	A	ESP	39.15	-4.54
174	>IP-Ala-0.9515.MON-MPI_chr2:19423791-19428790 nucleotide	G	ESP	39.72	-6.89
175	>IP-All-0.9517.MON-MPI_chr2:19423791-19428790 nucleotide	A	ESP	42.19	-7.8
176	>IP-Alm-0.9518.MON-MPI_chr2:19423791-19428790 nucleotide	G	ESP	39.88	-0.36
177	>IP-Ang-0.9519.MON-MPI_chr2:19423791-19428790 nucleotide	A	ESP	41.94	2.64
178	>IP-Ara-4.9520.MON-MPI_chr2:19423791-19428790 nucleotide	A	ESP	41.7	-3.68
179	>IP-Bar-1.9521.MON-MPI_chr2:19423791-19428790 nucleotide	G	ESP	41.43	2.13
180	>IP-Bea-0.9522.MON-MPI_chr2:19423791-19428790 nucleotide	A	ESP	36.52	-5.27
181	>IP-Ben-0.9523.MON-MPI_chr2:19423791-19428790 nucleotide	A	ESP	38.37	-2.66
182	>IP-Ber-0.9524.MON-MPI_chr2:19423791-19428790 nucleotide	G	ESP	42.52	-0.56
183	>IP-Bis-0.9525.MON-MPI_chr2:19423791-19428790 nucleotide	G	ESP	42.49	0.54
184	>IP-Cab-3.9526.MON-MPI_chr2:19423791-19428790 nucleotide	A	ESP	41.54	2.39
185	>IP-Cad-0.9527.MON-MPI_chr2:19423791-19428790 nucleotide	A	ESP	40.37	-5.74
186	>IP-Cal-0.9528.MON-MPI_chr2:19423791-19428790 nucleotide	G	ESP	40.94	-1.37
187	>IP-Cap-1.9529.MON-MPI_chr2:19423791-19428790 nucleotide	G	ESP	36.97	-3.36
188	>IP-Car-1.9530.MON-MPI_chr2:19423791-19428790 nucleotide	A	ESP	38.25	-4.32
189	>IP-Cdc-3.9531.MON-MPI_chr2:19423791-19428790 nucleotide	G	ESP	41.21	-4.54
190	>IP-Cdo-0.9532.MON-MPI_chr2:19423791-19428790 nucleotide	A	ESP	42.23	-4.64
191	>IP-Cem-0.9533.MON-MPI_chr2:19423791-19428790 nucleotide	G	ESP	41.15	-4.32
192	>IP-Cmo-3.9534.MON-MPI_chr2:19423791-19428790 nucleotide	G	ESP	40.05	-4.65
193	>IP-Coc-1.9535.MON-MPI_chr2:19423791-19428790 nucleotide	G	ESP	42.31	3.19
194	>IP-Cor-0.9536.MON-MPI_chr2:19423791-19428790 nucleotide	G	ESP	40.83	-2
195	>IP-Cum-1.9537.MON-MPI_chr2:19423791-19428790 nucleotide	A	ESP	38.07	-6.66
196	>IP-Deh-1.9539.MON-MPI_chr2:19423791-19428790 nucleotide	A	ESP	40.29	-6.67
197	>IP-Elb-0.9540.MON-MPI_chr2:19423791-19428790 nucleotide	A	ESP	41.81	2.34
198	>IP-Fue-2.9541.MON-MPI_chr2:19423791-19428790 nucleotide	A	ESP	38.26	-5.42
199	>IP-Fun-0.9542.MON-MPI_chr2:19423791-19428790 nucleotide	G	ESP	40.79	-4.05
200	>IP-Gra-0.9543.MON-MPI_chr2:19423791-19428790 nucleotide	G	ESP	36.77	-5.39
201	>IP-Gua-1.9544.MON-MPI_chr2:19423791-19428790 nucleotide	A	ESP	39.4	-5.33
202	>IP-Her-12.9545.MON-MPI_chr2:19423791-19428790 nucleotide	G	ESP	39.4	-5.78
203	>IP-Hom-4.9546.MON-MPI_chr2:19423791-19428790 nucleotide	G	ESP	40.82	-1.68
204	>IP-Hor-0.9547.MON-MPI_chr2:19423791-19428790 nucleotide	A	ESP	41.67	2.62
205	>IP-Hum-2.9549.MON-MPI_chr2:19423791-19428790 nucleotide	G	ESP	42.23	-3.69
206	>IP-Iso-4.9550.MON-MPI_chr2:19423791-19428790 nucleotide	G	ESP	43.05	-5.37
207	>IP-Jim-1.9551.MON-MPI_chr2:19423791-19428790 nucleotide	A	ESP	42.28	-5.92
208	>IP-Lab-7.9552.MON-MPI_chr2:19423791-19428790 nucleotide	G	ESP	40.87	-4.5
209	>IP-Ldd-0.9553.MON-MPI_chr2:19423791-19428790 nucleotide	G	ESP	41.58	-4.71
210	>IP-Lso-0.9554.MON-MPI_chr2:19423791-19428790 nucleotide	G	ESP	38.86	-3.16
211	>IP-Mar-1.9555.MON-MPI_chr2:19423791-19428790 nucleotide	A	ESP	39.58	-3.93
212	>IP-Men-2.9556.MON-MPI_chr2:19423791-19428790 nucleotide	G	ESP	39.66	-4.34
213	>IP-Moa-0.9557.MON-MPI_chr2:19423791-19428790 nucleotide	G	ESP	42.46	0.7
214	>IP-Moc-11.9558.MON-MPI_chr2:19423791-19428790 nucleotide	G	ESP	41.57	-5.64
215	>IP-Mon-5.9559.MON-MPI_chr2:19423791-19428790 nucleotide	A	ESP	38.06	-4.38
216	>IP-Mot-0.9560.MON-MPI_chr2:19423791-19428790 nucleotide	A	ESP	38.19	-6.24
217	>IP-Mun-0.9561.MON-MPI_chr2:19423791-19428790 nucleotide	A	ESP	40.71	-5.04
218	>IP-Mur-0.9562.MON-MPI_chr2:19423791-19428790 nucleotide	G	ESP	41.67	2
219	>IP-Nog-17.9564.MON-MPI_chr2:19423791-19428790 nucleotide	G	ESP	40.45	-1.6
220	>IP-Orb-10.9565.MON-MPI_chr2:19423791-19428790 nucleotide	G	ESP	42.97	-1.23
221	>IP-Pal-0.9567.MON-MPI_chr2:19423791-19428790 nucleotide	G	ESP	42.34	1.3
222	>IP-Pan-0.9568.MON-MPI_chr2:19423791-19428790 nucleotide	G	ESP	42.76	-0.23
223	>IP-Pds-1.9569.MON-MPI_chr2:19423791-19428790 nucleotide	G	ESP	42.87	-6.45
224	>IP-Pro-0.9571.MON-MPI_chr2:19423791-19428790 nucleotide	A	ESP	43.28	-6.01
225	>IP-Rds-0.9573.MON-MPI_chr2:19423791-19428790 nucleotide	A	ESP	41.86	2.99
226	>IP-Rel-0.9574.MON-MPI_chr2:19423791-19428790 nucleotide	A	ESP	38.6	-2.7
227	>IP-Rev-0.9576.MON-MPI_chr2:19423791-19428790 nucleotide	A	ESP	40.86	-4.11
228	>IP-Ria-0.9577.MON-MPI_chr2:19423791-19428790 nucleotide	G	ESP	42.34	2.17
229	>IP-Sac-0.9578.MON-MPI_chr2:19423791-19428790 nucleotide	A	ESP	42.13	-6.7
230	>IP-San-10.9579.MON-MPI_chr2:19423791-19428790 nucleotide	A	ESP	38.33	-3.51
231	>IP-Sdv-3.9581.MON-MPI_chr2:19423791-19428790 nucleotide	A	ESP	42.84	-5.12
232	>IP-Ses-0.9582.MON-MPI_chr2:19423791-19428790 nucleotide	G	ESP	41.48	-1.63
233	>IP-Sne-0.9583.MON-MPI_chr2:19423791-19428790 nucleotide	G	ESP	37.09	-3.38
234	>IP-Stp-0.9584.MON-MPI_chr2:19423791-19428790 nucleotide	A	ESP	41.19	-3.58
235	>IP-Svi-0.9585.MON-MPI_chr2:19423791-19428790 nucleotide	G	ESP	43.4	-7.39
236	>IP-Tam-0.9586.MON-MPI_chr2:19423791-19428790 nucleotide	A	ESP	41.03	-3.27
237	>IP-Tdc-0.9587.MON-MPI_chr2:19423791-19428790 nucleotide	G	ESP	41.5	-1.88
238	>IP-Tol-7.9588.MON-MPI_chr2:19423791-19428790 nucleotide	G	ESP	42.11	0.6
239	>IP-Tor-1.9589.MON-MPI_chr2:19423791-19428790 nucleotide	A	ESP	41.6	-2.83
240	>IP-Trs-0.9590.MON-MPI_chr2:19423791-19428790 nucleotide	A	ESP	43.37	-5.49
241	>IP-Vad-0.9591.MON-MPI_chr2:19423791-19428790 nucleotide	G	ESP	42.86	-3.59
242	>IP-Vae-2.9592.MON-MPI_chr2:19423791-19428790 nucleotide	A	ESP	42.1	-5.44
243	>IP-Vaz-0.9593.MON-MPI_chr2:19423791-19428790 nucleotide	G	ESP	42.26	-2.99
244	>IP-Vdm-0.9594.MON-MPI_chr2:19423791-19428790 nucleotide	G	ESP	42.04	1.01
245	>IP-Vdt-0.9595.MON-MPI_chr2:19423791-19428790 nucleotide	A	ESP	40.89	-5.5
246	>IP-Ver-5.9596.MON-MPI_chr2:19423791-19428790 nucleotide	G	ESP	41.95	-7.45
247	>IP-Vig-1.9597.MON-MPI_chr2:19423791-19428790 nucleotide	A	ESP	42.31	-2.53
248	>IP-Vim-0.9598.MON-MPI_chr2:19423791-19428790 nucleotide	G	ESP	41.88	-6.51
249	>IP-Vin-0.9599.MON-MPI_chr2:19423791-19428790 nucleotide	A	ESP	42.8	-5.77
250	>IP-Vis-0.9600.MON-MPI_chr2:19423791-19428790 nucleotide	G	ESP	39.85	-6.04
251	>IP-Voz-0.9601.MON-MPI_chr2:19423791-19428790 nucleotide	G	ESP	41.85	-1.88
252	>IP-Vpa-1.9602.MON-MPI_chr2:19423791-19428790 nucleotide	G	ESP	40.5	-3.96
253	>Leo-1.MPI_chr2:19423791-19428790 nucleotide	A	ESP	41.8	-3.11
254	>LL_0.SALK_chr2:19423791-19428790 nucleotide	G	ESP	41.59	2.49
255	>Mer-6.MPI_chr2:19423791-19428790 nucleotide	A	ESP	38.92	-6.34
256	>Ped-0.MPI_chr2:19423791-19428790 nucleotide	G	ESP	40.74	-3.9
257	>Pla_0.SALK_chr2:19423791-19428790 nucleotide	G	ESP	41.5	2.25
258	>Pra-6.MPI_chr2:19423791-19428790 nucleotide	G	ESP	41.05	-3.54
259	>Qui-0.MPI_chr2:19423791-19428790 nucleotide	A	ESP	42.69	-6.93
260	>Se_0.SALK_chr2:19423791-19428790 nucleotide	A	ESP	38.3333	-3.53333
261	>Sf_1.SALK_chr2:19423791-19428790 nucleotide	A	ESP	41.7833	3.03333
262	>Sf-2.WTC_chr2:19423791-19428790 nucleotide	A	ESP	41.7833	3.03333
263	>Ts_1.SALK_chr2:19423791-19428790 nucleotide	A	ESP	41.7194	2.93056
264	>Ts_5.SALK_chr2:19423791-19428790 nucleotide	A	ESP	41.7194	2.93056
265	>Vie-0.MPI_chr2:19423791-19428790 nucleotide	G	ESP	42.63	0.76
266	>Aa_0.SALK_chr2:19423791-19428790 nucleotide	G	GER	50.9167	9.57073
267	>Ak_1.SALK_chr2:19423791-19428790 nucleotide	A	GER	48.0683	7.62551
268	>Alt-1.9774.MON-MPI_chr2:19423791-19428790 nucleotide	A	GER	48.59	9.22
269	>Bach2-1.9796.MON-MPI_chr2:19423791-19428790 nucleotide	G	GER	48.41	8.84
270	>Bach-7.9778.MON-MPI_chr2:19423791-19428790 nucleotide	G	GER	48.41	8.84
271	>Bai-10.9779.MON-MPI_chr2:19423791-19428790 nucleotide	A	GER	48.5	8.78
272	>Bch_1.SALK_chr2:19423791-19428790 nucleotide	G	GER	49.5166	9.3166
273	>Bd_0.SALK_chr2:19423791-19428790 nucleotide	G	GER	52.4584	13.287
274	>Berg-1.9775.MON-MPI_chr2:19423791-19428790 nucleotide	A	GER	48.41	8.79
275	>BI-4.9813.MON-MPI_chr2:19423791-19428790 nucleotide	A	GER	48.4	8.77
276	>Bsch_0.SALK_chr2:19423791-19428790 nucleotide	A	GER	50.0167	8.6667
277	>Bu_0.SALK_chr2:19423791-19428790 nucleotide	A	GER	50.5	9.5
278	>Ca_0.SALK_chr2:19423791-19428790 nucleotide	G	GER	50.2981	8.26607
279	>Db_1.SALK_chr2:19423791-19428790 nucleotide	G	GER	50.3058	8.32213
280	>Do_0.SALK_chr2:19423791-19428790 nucleotide	A	GER	50.7224	8.2372
281	>Dr_0.SALK_chr2:19423791-19428790 nucleotide	A	GER	51.051	13.7336
282	>Ei_2.SALK_chr2:19423791-19428790 nucleotide	G	GER	50.3	6.3
283	>El_0.SALK_chr2:19423791-19428790 nucleotide	A	GER	51.5105	9.68253
284	>En_1.SALK_chr2:19423791-19428790 nucleotide	G	GER	50	8.5
285	>En_2.SALK_chr2:19423791-19428790 nucleotide	A	GER	50	8.5
286	>En_D.SALK_chr2:19423791-19428790 nucleotide	G	GER	50	8.5
287	>Er_0.SALK_chr2:19423791-19428790 nucleotide	A	GER	49.5955	11.0087
288	>Erg2-6.9784.MON-MPI_chr2:19423791-19428790 nucleotide	A	GER	48.5	8.8
289	>Fell1-10.9814.MON-MPI_chr2:19423791-19428790 nucleotide	A	GER	48.42	8.79
290	>Fell2-4.9780.MON-MPI_chr2:19423791-19428790 nucleotide	A	GER	48.43	8.79
291	>Fell3-7.9776.MON-MPI_chr2:19423791-19428790 nucleotide	A	GER	48.43	8.79
292	>Fi_0.SALK_chr2:19423791-19428790 nucleotide	A	GER	50.5	8.0167
293	>Fr_2.SALK_chr2:19423791-19428790 nucleotide	A	GER	50.1102	8.6822
294	>Ga_0.SALK_chr2:19423791-19428790 nucleotide	A	GER	50.3	8
295	>Gie_0.SALK_chr2:19423791-19428790 nucleotide	G	GER	50.584	8.67825
296	>Gn-1.9777.MON-MPI_chr2:19423791-19428790 nucleotide	G	GER	48.57	9.17
297	>Gn2-3.9790.MON-MPI_chr2:19423791-19428790 nucleotide	G	GER	48.58	9.18
298	>Got_22.SALK_chr2:19423791-19428790 nucleotide	A	GER	51.5338	9.9355
299	>Gu_0.SALK_chr2:19423791-19428790 nucleotide	A	GER	50.3	8
300	>Ha_0.SALK_chr2:19423791-19428790 nucleotide	G	GER	52.3721	9.73569
301	>Haes-1.9791.MON-MPI_chr2:19423791-19428790 nucleotide	A	GER	48.6	9.2
302	>Ha-HBT1-2.9785.MON-MPI_chr2:19423791-19428790 nucleotide	A	GER	48.54	9.02
303	>Ha-HBT2-10.9797.MON-MPI_chr2:19423791-19428790 nucleotide	A	GER	48.54	9.02
304	>Ha-HBT3-11.9815.MON-MPI_chr2:19423791-19428790 nucleotide	A	GER	48.54	9.02
305	>Ha-P-13.9786.MON-MPI_chr2:19423791-19428790 nucleotide	A	GER	48.54	9.01
306	>Ha-P2-1.9798.MON-MPI_chr2:19423791-19428790 nucleotide	A	GER	48.54	9.01
307	>Hart-2.9799.MON-MPI_chr2:19423791-19428790 nucleotide	G	GER	48.39	8.85
308	>Ha-S-B.9800.MON-MPI_chr2:19423791-19428790 nucleotide	A	GER	48.54	9.01
309	>Ha-SP-2.9801.MON-MPI_chr2:19423791-19428790 nucleotide	A	GER	48.54	9.01
310	>HE-1.9769.MON-MPI_chr2:19423791-19428790 nucleotide	G	GER	48.55	8.99
311	>Hh_0.SALK_chr2:19423791-19428790 nucleotide	A	GER	54.4175	9.88682
312	>Hi-0.WTC_chr2:19423791-19428790 nucleotide	A	GER	48.5	9
313	>HKT2.4.MPI_chr2:19423791-19428790 nucleotide	A	GER	48.14	9.4
314	>Hn_0.SALK_chr2:19423791-19428790 nucleotide	A	GER	51.3472	8.28844
315	>Hof-1.9772.MON-MPI_chr2:19423791-19428790 nucleotide	G	GER	48.41	8.85
316	>Hs_0.SALK_chr2:19423791-19428790 nucleotide	G	GER	52.24	9.44
317	>Is_0.SALK_chr2:19423791-19428790 nucleotide	G	GER	50.5	7.5
318	>Je_0.SALK_chr2:19423791-19428790 nucleotide	G	GER	50.927	11.587
319	>Kb_0.SALK_chr2:19423791-19428790 nucleotide	A	GER	50.1797	8.50861
320	>KBG1-14.9788.MON-MPI_chr2:19423791-19428790 nucleotide	A	GER	48.53	9.01
321	>KBG2-13.9770.MON-MPI_chr2:19423791-19428790 nucleotide	A	GER	48.53	9.01
322	>Kelsterbach_4.SALK_chr2:19423791-19428790 nucleotide	A	GER	50.0667	8.5333
323	>Kl_5.SALK_chr2:19423791-19428790 nucleotide	A	GER	50.95	6.9666
324	>Krot_0.SALK_chr2:19423791-19428790 nucleotide	G	GER	49.631	11.5722
325	>Kus2-2.9781.MON-MPI_chr2:19423791-19428790 nucleotide	A	GER	48.52	9.11
326	>Ler-0.WTC_chr2:19423791-19428790 nucleotide	G	GER	47.984	10.8719
327	>Ler-1.MPI_chr2:19423791-19428790 nucleotide	G	GER	47.984	10.8719
328	>Li_2:1.SALK_chr2:19423791-19428790 nucleotide	G	GER	50.3833	8.0666
329	>Li-7.7231.MON-MPI_chr2:19423791-19428790 nucleotide	G	GER	50.3833	8.0666
330	>Lu3-30.9782.MON-MPI_chr2:19423791-19428790 nucleotide	G	GER	48.53	9.09
331	>Lu4-2.9792.MON-MPI_chr2:19423791-19428790 nucleotide	A	GER	48.54	9.09
332	>Mh_0.SALK_chr2:19423791-19428790 nucleotide	A	GER	50.95	7.5
333	>Mnz_0.SALK_chr2:19423791-19428790 nucleotide	A	GER	50.001	8.26664
334	>Muh-2.9803.MON-MPI_chr2:19423791-19428790 nucleotide	A	GER	48.42	8.76
335	>Mz_0.SALK_chr2:19423791-19428790 nucleotide	G	GER	50.3	8.3
336	>Nie1-2.MPI_chr2:19423791-19428790 nucleotide	A	GER	48.52	8.8
337	>No-0.WTC_chr2:19423791-19428790 nucleotide	A	GER	51.0581	13.2995
338	>Np_0.SALK_chr2:19423791-19428790 nucleotide	A	GER	52.6969	10.981
339	>Nw_0.SALK_chr2:19423791-19428790 nucleotide	G	GER	50.5	8.5
340	>Ob_0.SALK_chr2:19423791-19428790 nucleotide	G	GER	50.2	8.5833
341	>Obe1-15.9804.MON-MPI_chr2:19423791-19428790 nucleotide	A	GER	48.45	8.87
342	>Obh-13.9789.MON-MPI_chr2:19423791-19428790 nucleotide	A	GER	48.39	8.96
343	>Or_0.SALK_chr2:19423791-19428790 nucleotide	A	GER	50.3827	8.01161
344	>Ove_0.SALK_chr2:19423791-19428790 nucleotide	A	GER	53.3422	8.42255
345	>Pfn-10.9805.MON-MPI_chr2:19423791-19428790 nucleotide	G	GER	48.54	9.09
346	>Pfn-N2.2-6.9771.MON-MPI_chr2:19423791-19428790 nucleotide	G	GER	48.56	9.11
347	>Pt_0.SALK_chr2:19423791-19428790 nucleotide	A	GER	53.476	10.6065
348	>Rd_0.SALK_chr2:19423791-19428790 nucleotide	A	GER	50.5	8.5
349	>Ru-2.9806.MON-MPI_chr2:19423791-19428790 nucleotide	A	GER	48.56	9.16
350	>Ru4-16.9768.MON-MPI_chr2:19423791-19428790 nucleotide	G	GER	48.57	9.16
351	>Rue3-1-31.MPI_chr2:19423791-19428790 nucleotide	A	GER	48.56	9.16
352	>Ru-N2.9793.MON-MPI_chr2:19423791-19428790 nucleotide	G	GER	48.57	9.16
353	>Schl-7.9807.MON-MPI_chr2:19423791-19428790 nucleotide	G	GER	48.6	9.22
354	>Sg_1.SALK_chr2:19423791-19428790 nucleotide	G	GER	47.6667	9.5
355	>Si_0.SALK_chr2:19423791-19428790 nucleotide	G	GER	50.8738	8.02341
356	>Sp_0.SALK_chr2:19423791-19428790 nucleotide	A	GER	52.5339	13.181
357	>Star-8.MPI_chr2:19423791-19428790 nucleotide	A	GER	48.43	8.82
358	>Ste-0.7346.MON-MPI_chr2:19423791-19428790 nucleotide	A	GER	52.6058	11.8558
359	>Tu-B1-2.9794.MON-MPI_chr2:19423791-19428790 nucleotide	A	GER	48.52	9.08
360	>Tu-B2-3.9808.MON-MPI_chr2:19423791-19428790 nucleotide	A	GER	48.52	9.08
361	>TueSB30-3.MPI_chr2:19423791-19428790 nucleotide	A	GER	48.53	9.06
362	>TueV13.MPI_chr2:19423791-19428790 nucleotide	G	GER	48.52	9.05
363	>TueWa1-2.MPI_chr2:19423791-19428790 nucleotide	A	GER	48.53	9.04
364	>Tu-KB-6.9809.MON-MPI_chr2:19423791-19428790 nucleotide	G	GER	48.52	9.05
365	>Tu-KS-7.9810.MON-MPI_chr2:19423791-19428790 nucleotide	A	GER	48.53	9.07
366	>Tu-NK-12.9811.MON-MPI_chr2:19423791-19428790 nucleotide	A	GER	48.52	9.05
367	>Tu-PK-7.9783.MON-MPI_chr2:19423791-19428790 nucleotide	G	GER	48.52	9.05
368	>Tu-WH.9816.MON-MPI_chr2:19423791-19428790 nucleotide	G	GER	48.55	9.06
369	>Uk_1.SALK_chr2:19423791-19428790 nucleotide	A	GER	48.0333	7.7667
370	>Wc_1.SALK_chr2:19423791-19428790 nucleotide	G	GER	52.6	10.0667
371	>Wl_0.SALK_chr2:19423791-19428790 nucleotide	G	GER	47.9299	10.8134
372	>Wt_5.SALK_chr2:19423791-19428790 nucleotide	A	GER	52.3	9.3
373	>Wu-0.WTC_chr2:19423791-19428790 nucleotide	A	GER	49.7878	9.9361

## Sheet: Suppl Fig 3
Supplementary Fig. 3a Genotyping of ssf mutants.								Supplementary Fig. 3b Flowering time of ssf mutants under LD condition.										Supplementary Fig. 3c Total leaf number of ssf mutants under LD condition.										Supplementary Fig. 3d Total leaf number of ssf mutants under SD condition.										Supplementary Fig. 3e Total leaf number of ssf mutants under SD condition.
																			Col-0	ssf-1	ssf-2																	No.	Col-0	ssf-1	ssf-2
																		No.	TLN	TLN	TLN																	1	68	77	74
																		1	19	13	12																	2	74	65	67
																		2	16	14	14																	3	67	52	68
																		3	14	16	13																	4	77	66	62
																		4	18	15	12																	5	72	61	61
																		5	16	11	12																	6	74	63	64
																		6	14	17	11																	7	72	55	65
																		7	19	16	13																	8	71	68	65
																		8	16	14	12																	9	78	66	66
																		9	12	12																		10	81	67	64
																		10	16	12	11																	11	77	69	57
																		11		13	13																	12	73	56	65
																		12	15	16	15																	13	70	80	71
																		13	14	14	12																	14	76	68	72
																		14	14	14	12																	15	76	69	69
																		15		14	12																	16	70	71	73
																		16	19	14	13																	17	76	67	64
																		17	16	14	12																	18	67	72	72
																		18	19	14	12																	19	78	76	77
																		19	18	13	12																	20	72	75	60
																		20	17	13	12																	21	76	70	67
																		Average	16.2222	13.95	12.3684																	22	75	71	72
																		SD	2.12978	1.5035	0.955134																	23	74	71	69
																		SE	0.488604	0.344928	0.219123																	24	74	67	69
																																						25	69
																																						26	66
																																						27	63
																																						28	71
																																						29	69
																																						30	67
																																						31	66
																																						32	68
																																						33	69
																																						34	72
																																						35	70
																																						36	72
																																						37	75
																																						38	72
																																						39	71
																																						40	76
																																						41	78
																																						42	70
																																						43	72
																																						44	73
																																						45	73
																																						46	72
																																						47	61
																																						48	73
																																							Col-0	ssf-1	ssf-2
																																						Average	72	67.5833	67.2083
																																						SD	4.08422	6.74322	4.83627
																																						SE	0.595745	1.40606	1.00843
Supplementary Fig. 3f Total leaf number of ssf-2 and related double mutants.														Supplementary Fig. 3g Unspliced FLC expression in ssf-2 mutant.											Supplementary Fig. 3h SSF promotes LUC expression driven by FLC promoter
		Col-0	ssf-2			FRISF2	FRISF2 ssf-2			fca-9	fca-9 ssf-2				UBC			FLCunsp
	Number	TLN	TLN		Number	TLN	TLN		Number	TLN	TLN			COL-1	20.91		28.88
	1	18	13		1	66	93		1	97	95				20.98	20.945	29.1	28.99	8.045		0.00378629
	2	18	14		2	97	80		2	87	74			COL-2	21.06		28.83
	3	15	15		3	83	76		3	89	90				20.97	21.015	28.94	28.885	7.87		0.00427458
	4	15	14		4	79	98		4	64	74			COL-3	21.09		29
	5	14	15		5	96	90		5	93	79				21.04	21.065	28.8	28.9	7.835		0.00437955
	6	19	13		6	97	89		6	98	95			ssf-2-1	21.07		29.9
	7	21	15		7	91	55		7	87	92				21.19	21.13	29.97	29.935	8.805		0.00223579
	8	19	12		8	100	94		8	99	85			ssf-2-2	21.59		30.7
	9	21	12		9	98	49		9	93	89				21.49	21.54	30.8	30.75	9.21		0.00168855
	10	21	14		10	98	94		10	82	78			ssf-3-3	20.79		30.23
	11	14	15		11	84	95		11	92	91				21.02	20.905	29.9	30.065	9.16		0.0017481
	12	15	13		12	99	78		12	89	94
	13	16	13		13	88	92		13	89	86
	14	13	15		14	77	77		14	90	92
	15	15	13		15	86	50		15	97	78				FLCunsp
	16	14	14		16	93	43		16	97	92			COL-1	0.00378629
	17	14	10		17	103	75		17	91	80			COL-2	0.00427458	0.00414681	0.000258504	0.000182817
	18	16	12		18	88	58		18	86	97			COL-3	0.00437955
	19	18	15		19	101	90		19	90	90			ssf-2-1	0.00223579
	20	20	14		20	*dead	96		20	91	96			ssf-2-2	0.00168855	0.00189081	0.000245145	0.00017337
	21	15	12		21	86	81		21	95	*dead			ssf-3-3	0.0017481
	22	15	12		22	90	65		22	87	81
	23	13	14		23	101	39		23	81	97
	24	14	13		24	95	101		24	90	86
		Col-0	ssf-2			FRISF2	FRISF2 ssf-2			fca-9	fca-9 ssf-2
	TLN	16.375	13.4167		TLN	91.1304	77.4167		TLN	89.75	87.4348
		2.65088	1.31601			9.17162	19.0786			7.24269	7.45182

## Sheet: Suppl Fig 4
Supplementary Fig. 4a Bolting time of Col-0, SSF414N-GFP SSF414D-GFP with similar SSF expression.													Supplementary Fig. 4b Total leaf number of Col-0 SSF414N-GFP SSF414D-GFP with similar SSF expression.
	COL-0	SSF414D-GFP#1	SSF414D-GFP#2	SSF414D-GFP#3	SSF414N-GFP#1	SSF414N-GFP#2	SSF414N-GFP#3							COL-0	SSF414D-GFP#1	SSF414D-GFP#2	SSF414D-GFP#3	SSF414N-GFP#1	SSF414N-GFP#2	SSF414N-GFP#3
1	30	35	31	35	30	28	33						1	15	18	17	18	16	16	16
2	31	34	28	35	30	28	30						2	16	18	18	18	15	16	16
3	30	34	34	34	32	29	28						3	15	18	18	19	15	16	16
4	30	35	32	35	32	29	28						4	16	16	17	18	14	16	16
5	30	35	35	34	32	29	30						5	16	19	18	19	16	15	16
6	30	36	35	34	28	29	30						6	15	17	18	19	15	15	16
7	28	34	35	34	30	30	28						7	17	19	18	18	16	14	16
8	29	34	34	34	30	30	28						8	18	19	18	18	16	14	16
9	30	34	35	33	29	30	28						9	18	17	18	19	14	14	17
10	29	34	34	33	29	30	29						10	16	17	19	19	16	14	16
11	28	36	34	33	29	31	29						11	14	19	19	19	16	16	15
12	29	35	34	33	29	31	29						12	16	17	17	18	16	15	15
13	28	35	34	32	30	29	31						13	17	18	17	18	15	17	16
14	30	35	34	33	32	29	31						14	16	17	18	18	17	16	14
15	30	33	34	33	31	29	30						15	16	16	18	19	15	16	16
16	28	36	33	33	28	31	30						16	16	18	18	19	14	13	16
17	28	36	33	33	27	31	30						17	15	18	18	21	14	16	17
18	28	35	33	34	30	31	28						18	15	17	19	19	16	16	16
19	31	36	33	34	33	31	28						19	18	19	19	18	16	16	16
20	28	36	32	34	33	28	29						20	17	20	19	17	16	16	17
21	32	36	33	33	32	28	29						21	18	20	19	17	15	16	16
22	31	36	33	33	33	29	29						22	16	19	18	18	16	17	16
23	31	35	34	34	30	29	29						23	16	16	18	18	15	16	17
24	29	36	34	34	31	29	29						24	17	21	18	17	15	16	17
Supplementary Fig. 4c 4d 4e The propotion of proteins pulled down by SSF.
	SSF peptides	GFPpeptides	CULLIN1 peptides	CAND1 peptides		SSF/SSF	GFP/SSF	CULLIN1/SSF	CAND/SSF
Col-1	0	0	0	0
Col-2	0	0	0	0
Col-3	0	0	0	0							GFP		CULLIN1		CAND1
SSF414N-GFP-1	973	598	10	19		1	0.614594	0.0102775	0.0195272
SSF414N-GFP-2	785	506	6	9		1	0.644586	0.00764331	0.011465		0.635506	0.0148294	0.00755151	0.00226416	0.0154589	0.00329183
SSF414N-GFP-3	845	547	4	13		1	0.647337	0.00473373	0.0153846
SSF414D-GFP-1	602	396	3	5		1	0.657807	0.00498339	0.00830565
SSF414D-GFP-2	590	381	3	4		1	0.645763	0.00508475	0.00677966		0.644906	0.0109007	0.00499539	6.85872e-05	0.00776068	0.000695107
SSF414D-GFP-3	610	385	3	5		1	0.631148	0.00491803	0.00819672
Supplementary Fig. 4f The control for the Y2H analysis shown in the Fig. 4a.															Supplementary Fig. 4g 4h SSF414N-His and SSF414D-His proteins purified by a prokaryotic (E. coli) system.

## Sheet: Suppl Fig 5b-g
Supplementray Fig. 5b Identification of cul1-1 mutant with PCR										Supplementray Fig. 5c,d,e,f CUL1, FLC and FT expression in cul1-1 mutant.
											UBC		FT				FLC				CUL1
										COL-1	20.91		26.94				22.44				22.7
											20.98	20.945	27.17	27.055	6.11	0.0144779	22.6	22.52	1.575	0.335643	22.77	22.735	1.79	0.289172
										COL-2	21.06		27.19				22.76				22.85
											20.97	21.015	27.19	27.19	6.175	0.0138401	22.83	22.795	1.78	0.291183	22.85	22.85	1.835	0.280292
										COL-3	21.09		27.2				22.59				22.96
											21.04	21.065	27.51	27.355	6.29	0.0127797	22.74	22.665	1.6	0.329877	22.97	22.965	1.9	0.267943
										cul1-1-1	21		27.09				23.89				23.17
											21.05	21.025	26.86	26.975	5.95	0.016176	23.69	23.79	2.765	0.147113	23.07	23.12	2.095	0.234068
										cul1-1-2	20.91		26.52				23.22				22.96
											20.94	20.925	26.6	26.56	5.635	0.0201232	23.26	23.24	2.315	0.200963	23	22.98	2.055	0.240649
										cul1-1-3	20.89		26.51				23.24				22.91
											20.98	20.935	26.53	26.52	5.585	0.0208328	23.16	23.2	2.265	0.20805	22.9	22.905	1.97	0.255253
														FT	SD	SE		FLC	SD	SE		CUL1	SD	SE
													Col-0	0.0136993	0.000700413	0.000495342	Col-0	0.318901	0.0197403	0.0139606	Col-0	0.279136	0.00870503	0.00615631
													cul1-1	0.019044	0.00204855	0.00144876	cul1-1	0.185375	0.0272095	0.0192429	cul1-1	0.243323	0.0088531	0.00626103
										Supplementary Fig. 5g FCA and CUL1 expression in cul1-1 mutant.
											UBC		FCA				CUL1
										COL-1	21.78		24.73				23.45
											21.85	21.815	24.72	24.725	2.91	0.133046	23.22	23.335	1.52	0.348686
										COL-2	22		24.84				23.53
											21.95	21.975	24.62	24.73	2.755	0.148137	23.54	23.535	1.56	0.339151
										COL-3	21.93		24.68				23.49
											21.97	21.95	24.58	24.63	2.68	0.156041	23.23	23.36	1.41	0.376312
										cullin1-1-1	21.87		24.59				23.69
											21.87	21.87	24.59	24.59	2.72	0.151774	23.63	23.66	1.79	0.289172
										cullin1-1-2	21.85		24.57				23.69
											21.79	21.82	24.53	24.55	2.73	0.150726	23.61	23.65	1.83	0.281265
										cullin1-1-3	20.87		24.79				23.77
											20.93	20.9	24.72	24.755	3.855	0.0691082	23.71	23.74	2.84	0.139661
														FCA	SD	SE		CUL1	SD	SE
													Col-0	0.145741	0.00953924	0.00674628	Col-0	0.354716	0.0157586	0.0111447
													cul1-1	0.12387	0.0387245	0.0273865	cul1-1	0.236699	0.0686923	0.0485802

[truncated: 4 more sheets: Suppl Fig 6, Suppl Fig 7, Suppl Fig 9, Suppl Fig 10]
